# Supplementary material for: Prognostic value and immune infiltration analysis of a novel lactylation-related gene signature in endometrial cancer
Source: Biochem Biophys Rep. 2025 May 26;42:102056. doi: 10.1016/j.bbrep.2025.102056 (PMC12159215; doi:10.1016/j.bbrep.2025.102056)
Supplement: Multimedia component 1 [file mmc1.xls]

logFC	AveExpr	t	P.Value	adj.P.Val	B
MEF2C-AS1	-0.518339986944989	0.0968657402013201	-35.780348759204	1.51488737888206e-110	9.00252122648242e-106	241.588834314121
PGM5P4	-1.81354916126951	0.282273537759076	-34.7039008865967	2.5218215882896e-107	7.49321457636431e-103	234.24217773676
ASPA	-1.21595839789414	0.18925101090099	-31.7202563268356	4.46809854002488e-98	8.85085639793529e-94	213.129316503314
MAMDC2	-3.50025446494883	0.826065641877888	-31.0310900623971	7.15188908684545e-96	1.06253828190991e-91	208.093082389521
GAS1RR	-0.900629251189019	0.190882647660066	-29.9431797093472	2.4363705857553e-92	2.8957238959936e-88	200.019683853867
GPRASP1	-2.51277257811929	0.940788623165017	-29.8460839992311	5.07155574564563e-92	5.02312238827471e-88	199.29178808928
SYNE1	-1.78828320822217	0.693920677435644	-29.7315832229668	1.20579994851369e-91	1.02367247914748e-87	198.431864788395
BNC2	-2.73992763475586	0.727338065673267	-29.4482274076958	1.03555415407804e-90	7.69248458929947e-87	196.296609391423
AC027449.1	-1.99662036398763	0.323554410267327	-29.1010147864929	1.46387335342606e-89	9.6659557526723e-86	193.666186118745
FRMD6-AS2	-2.54760838225981	0.369308682825083	-29.0222644784263	2.67498173226329e-89	1.5896613940321e-85	193.06744910023
TCF23	-3.63541993942527	0.733496925963696	-28.6447166299262	4.86658067648308e-88	2.62914808964873e-84	190.185995606201
JPH4	-2.8810196609371	0.712604185577558	-28.5810293673433	7.95273636689831e-88	3.93839386729721e-84	189.698146596666
RERG	-3.98340171645618	1.31098868791419	-28.4449188664386	2.27560792862128e-87	1.04025040287828e-83	188.653804216559
ZNF300P1	-1.6306481675807	0.360194321759076	-28.1687328261665	1.93484666742068e-86	8.21300949320063e-83	186.527479533893
AC107959.1	-1.07344467226631	0.397971676792079	-28.1166269671959	2.90054972904067e-86	1.14913979165133e-82	186.125240035286
AC004554.1	-0.870486502993604	0.153080318369637	-28.0981207166903	3.34939129680119e-86	1.24402672871878e-82	185.982295493775
MAGI2-AS3	-1.47586149243518	0.443957478960396	-28.0486815494896	4.92023577344409e-86	1.71996971357919e-82	185.600209128043
GSTM5	-2.56667460030043	0.621070154547855	-27.9928286379129	7.60032719265957e-86	2.50924802265656e-82	185.168183388747
OGN	-4.50118507415501	1.02731863516832	-27.8073984935503	3.22852455224618e-85	1.00979751877018e-81	183.731048374487
AC093849.2	-1.76812873164957	0.545522426528053	-27.6796106388777	8.76964960920516e-85	2.60576983663118e-81	182.738137317675
RIC3	-1.17497783100682	0.255400768339934	-27.4606083045562	4.88396793246437e-84	1.38209315391695e-80	181.031721394559
BCHE	-3.1607845083678	0.632744544346535	-27.415306758808	6.97210205573306e-84	1.8833232221184e-80	180.677991897796
CBX7	-2.7205504539274	1.65681218037294	-27.3651021709882	1.0347003157143e-83	2.6734406809545e-80	180.285677906539
MYOCD	-2.31739840748678	0.448655419834983	-27.2904721845943	1.86178000764198e-83	4.6100000214225e-80	179.701914232154
LRRK2-DT	-0.65965180425693	0.16257702030363	-27.2305335300307	2.98563715917963e-83	7.09709837834272e-80	179.232564265273
AC053503.3	-2.09793398352985	0.323977236128713	-26.7906001683406	9.69018092142526e-82	2.21483992929823e-78	175.773988668728
AP001528.2	-1.65254275111834	0.478528344270627	-26.7328643353442	1.5326133483836e-81	3.37328197979231e-78	175.318313439325
ARHGAP20	-1.32287986981354	0.302036487854785	-26.6854684291139	2.23361294437888e-81	4.74060415877156e-78	174.943937829657
CACNB2	-0.874238702184861	0.261814161755776	-26.5473964266688	6.70200142300331e-81	1.37337875367178e-77	173.851743992895
ZFPM2	-2.00687032680458	0.506675408726073	-26.2103511226671	9.89200286006209e-80	1.9595068465497e-76	171.175792112203
RSPO1	-3.71302239829126	1.00472903523762	-26.0982559103433	2.42892236871808e-79	4.65624418083256e-76	170.282749158585
DIXDC1	-2.23510986361962	1.40248059655776	-25.9554349131957	7.64582533116994e-79	1.41990144361074e-75	169.142712494624
PABPC5	-1.06204932704829	0.271855061293729	-25.8962930239731	1.23015183533157e-78	2.21527979146211e-75	168.669903976967
ABCC9	-1.90605946725554	0.572281636943894	-25.8761461561906	1.4466268605944e-78	2.52849101307481e-75	168.508744014839
KLHL4	-1.17427421031354	0.185449935115512	-25.7602729639781	3.67832621287952e-78	6.24548262436547e-75	167.580896782538
HAND2-AS1	-1.86949695656247	0.428571956541254	-25.6146099160898	1.1915693266619e-77	1.96698306598714e-74	166.412225520298
COL4A6	-2.19470064798401	0.581873331042904	-25.3479433258119	1.03144365137639e-76	1.65663788838769e-73	164.266179820818
OMD	-2.21310927303166	0.443408544514852	-25.3103985214023	1.39863494794798e-76	2.18728102767644e-73	163.963355073266
JAZF1-AS1	-0.343930219214179	0.0691693586963696	-25.0158904275614	1.53330409669922e-75	2.33640160396268e-72	161.582199623896
CARMN	-1.77736184729392	0.513968220336634	-24.9211385959089	3.31990023160187e-75	4.93229277658511e-72	160.813959310358
TNXB	-3.08830338938038	0.860354391735974	-24.8555639063644	5.66986628633608e-75	8.2181254584901e-72	160.281675373668
LGI4	-1.98816534741429	0.685825912732673	-24.7346861670694	1.5227037147923e-74	2.15451699188005e-71	159.299183676854
SLC22A3	-2.79720216625107	0.700484784009901	-24.7216172140767	1.69451507315383e-74	2.34185923842587e-71	159.192858786612
AC131097.3	-0.687638237247335	0.168309674313531	-24.5840286097306	5.22835508132895e-74	7.06148766859399e-71	158.072293961135
PDE2A	-2.31658664532218	0.736555389435644	-24.5698264501829	5.87389767699555e-74	7.75706927224032e-71	157.956503990828
HSPB7	-3.731522935021	1.25999469348845	-24.5651512529809	6.10341310236222e-74	7.88494631378434e-71	157.91838215913
HLF	-2.37764045317953	0.745673843313531	-24.5121729610694	9.42497991581666e-74	1.19169847118561e-70	157.4862203181
AKT3	-2.16392970473028	0.930368604910891	-24.4858438322394	1.16980950865258e-73	1.4279470113896e-70	157.271326109183
NECAB1	-1.39233040459062	0.338807309306931	-24.4850557382127	1.17740090460717e-73	1.4279470113896e-70	157.264892597573
ADAMTS9-AS1	-1.18441296685213	0.235947421042904	-24.3176876789097	4.65802682103545e-73	5.49770216604369e-70	155.897012841441
NKAPL	-0.558128794380384	0.147989802574257	-24.3153441257854	4.74870191853002e-73	5.49770216604369e-70	155.877836847103
AP001107.5	-2.1776668984355	0.468972785759076	-24.3137695149086	4.81061659909253e-73	5.49770216604369e-70	155.864952333906
DPT	-3.46961790971631	0.841243350036304	-24.3052778053415	5.15872458182561e-73	5.78429293819152e-70	155.795462721054
STARD9	-1.04294908253358	0.436100606765677	-24.2720134099251	6.78316304462116e-73	7.46487093060559e-70	155.523174609316
ABCA8	-2.00233825928977	0.533797135006601	-24.1715865286596	1.55127573540201e-72	1.67613932959519e-69	154.700372100611
PGM5P3-AS1	-0.320963170444669	0.0482967957227723	-24.1680435453025	1.59724712804262e-72	1.6949929478248e-69	154.671323709938
SYNPO2	-3.45980165225277	1.36832212205941	-24.0295531266089	5.00733151682447e-72	5.22053842193558e-69	153.534769547818
PPP1R12B	-3.3362072066306	1.64239633378218	-23.9771203332966	7.72181163304384e-72	7.91179482615338e-69	153.103914039073
TNFAIP8L3	-3.67286804309744	1.32936895840594	-23.9370707373218	1.07520767007068e-71	1.08298925778458e-68	152.774611081671
KLHDC1	-1.26457145579424	0.710501784039604	-23.8766606164338	1.77214835600978e-71	1.75522433920988e-68	152.277563381486
ADH1B	-2.82872093843454	0.470721380577558	-23.8669645264376	1.92020114325935e-71	1.87068513672907e-68	152.197747855125
AL139351.1	-1.55771084663379	0.285639248940594	-23.8261403849486	2.69223116459287e-71	2.58050357126227e-68	151.861582288243
ARHGAP6	-1.76095374862463	0.530115007191419	-23.7936607702575	3.52317697616405e-71	3.32336251051589e-68	151.593999879252
CAMK2A	-1.01113863462292	0.178973791666667	-23.7905879483254	3.6140094208701e-71	3.35577715396949e-68	151.568678580583
C7	-4.04372436230202	0.80527373340264	-23.6646199402267	1.02695437029987e-70	9.38904882520159e-68	150.529770573955
ZBTB16	-2.04291001897751	0.415707939270627	-23.5305993552934	3.12544750648881e-70	2.81418134800168e-67	149.422573964039
PTGIS	-4.2148328550016	1.40886289565347	-23.4252097134127	7.50914019930411e-70	6.66038320334396e-67	148.550562519173
FGF7	-2.50385095192857	0.634555535818482	-23.4233042099421	7.62917782083862e-70	6.66734044645554e-67	148.534785223166
DACT3	-2.68986736075704	1.08638657582838	-23.3570888307538	1.32409247167916e-69	1.14038903354315e-66	147.986293207413
MYLK	-3.7595378470484	1.99921239537624	-23.33482703426	1.59390872337885e-69	1.35316019577479e-66	147.801784902676
MASP1	-2.72060588644541	0.649240999465347	-23.3061385375828	2.02438864452215e-69	1.69441329546504e-66	147.563934621573
JPH2	-2.65943805086993	0.705427826158416	-23.3020983396521	2.09372336430783e-69	1.72810692181558e-66	147.530431258595
ABI3BP	-2.53033208938539	0.969466514339934	-23.2869874894626	2.37479799133335e-69	1.93324822234201e-66	147.405109298474
FGF2	-2.21112214437932	0.794045630339934	-23.2461076668694	3.33948498495478e-69	2.68183208379605e-66	147.065952489839
TSHZ3	-2.35735267257804	1.05985194850825	-23.1664191259779	6.49380377080195e-69	5.14543035583263e-66	146.404321211622
PLSCR4	-2.69282754808774	1.35357944944224	-23.126959783015	9.02856141042331e-69	7.05974103864771e-66	146.076457717735
PTGFR	-2.10307550779766	0.393808765990099	-23.0740968663665	1.40430348917016e-68	1.08381225260929e-65	145.636973504865
JCAD	-2.64542706122953	1.53234752853795	-23.009657958125	2.40702189821151e-68	1.83387295314123e-65	145.100862155304
LINC00506	-0.206223944454904	0.0559718705115512	-22.9925373596004	2.77770815793879e-68	2.08950459116239e-65	144.958352737344
IGSF9B	-1.27003185336247	0.284245854607261	-22.9644961579372	3.51236969331576e-68	2.60911992205845e-65	144.724877188645
AC007920.2	-1.56312929330917	0.331050541445545	-22.7861175058108	1.56568691186293e-67	1.1486922976701e-64	143.237802626433
LMOD1	-4.70048513256023	2.19827853285479	-22.7430947385323	2.24629484943267e-67	1.62793370752726e-64	142.878659478919
AC092376.2	-1.32031623089776	0.276794057148515	-22.7105934740956	2.9508289146946e-67	2.11275795076574e-64	142.607224778108
PRDM8	-1.50291639542942	0.447360606405941	-22.6422739791932	5.23765390752514e-67	3.70545308050591e-64	142.036311863598
MEF2C	-1.82857153247281	1.06876586449835	-22.5440186196689	1.19637176021252e-66	8.36432759931173e-64	141.214432575858
KCNB1	-1.11835948270373	0.233727440092409	-22.5211732501356	1.44988180290242e-66	1.00188518489631e-63	141.023201778307
LINC01197	-0.561889641210554	0.118901139537954	-22.5174758317596	1.49569594987419e-66	1.02166348520889e-63	140.992247163691
AL022344.1	-0.498040581022708	0.152849634772277	-22.4784563636721	2.07710770435005e-66	1.40268499484557e-63	140.665496889279
LINC02310	-0.968829958370895	0.136763646726073	-22.4573372079657	2.48128002977394e-66	1.65679807111658e-63	140.488582743137
LINC02606	-0.815924118242324	0.474387573452145	-22.4196560986241	3.40794937371553e-66	2.25026897146436e-63	140.172822719557
AC000403.1	-0.658041197650106	0.221355745128713	-22.4166432524517	3.49554629802061e-66	2.28274538299418e-63	140.147569763723
FBXL22	-1.84162076895277	0.717996444679868	-22.3947550280888	4.20339537435021e-66	2.71516496642946e-63	139.964081652866
PLN	-3.90286609092814	1.1419296679571	-22.3907513534364	4.34761552064812e-66	2.77812631769415e-63	139.930514020675
PCDHGA2	-0.682195481866738	0.211464285577558	-22.3636039505091	5.46525857768741e-66	3.45514810102372e-63	139.702863999748
AC010226.1	-0.580314844879424	0.284913778953795	-22.2506088046497	1.41741950515032e-65	8.86663041395455e-63	138.754564075188
HAND2	-3.10048492972953	1.20333764929373	-22.2329211119073	1.64563486592014e-65	1.01869940809413e-62	138.606012217954
CPED1	-2.41105391069467	0.955092848933993	-22.1917645372898	2.32939940223919e-65	1.4271053430605e-62	138.260240374665
FHL1	-4.13956323825384	2.22048454041584	-22.1758827014324	2.6637707513926e-65	1.61530514737763e-62	138.126768501393
MRGPRF	-3.72717840857974	1.91839711571287	-22.1609442818671	3.02202925555563e-65	1.81404174313035e-62	138.001203561173
LRRK2	-1.15650358261354	0.378440701844884	-22.1532602138639	3.22471459857087e-65	1.91635114449271e-62	137.936606959383
SLC2A4	-1.86902402181237	0.615998677950495	-22.1306367741102	3.90399989671075e-65	2.29705942437455e-62	137.746389537752
ADAMTS9-AS2	-0.805061604910448	0.193288282848185	-22.0928331219298	5.37377023287534e-65	3.13085336891258e-62	137.428430710364
AC104260.2	-0.332008794396162	0.0638180799273927	-22.0900036318036	5.50386607724715e-65	3.17551698419967e-62	137.404627098695
ACTA2-AS1	-1.7003420079403	0.400735553891089	-22.036172611088	8.67710282865434e-65	4.95821336344655e-62	136.951622351968
AP003071.4	-2.0940776642436	0.677870650135314	-21.9945101867993	1.23443595575374e-64	6.9865548135788e-62	136.600836584055
CSRP1	-2.64077186053881	4.85672936411881	-21.9922746441776	1.25801345047852e-64	7.05282691713083e-62	136.582009441857
MIR145	-2.99722732941301	0.834350242514851	-21.9668723225318	1.55978655945264e-64	8.66293793164413e-62	136.368045718308
ADRA1D	-1.00916320859563	0.221513542112211	-21.9390316694006	1.97441115594663e-64	1.08641973855963e-61	136.133476183096
CNRIP1	-2.36453745771471	1.41668591016172	-21.9333139838133	2.07236270950699e-64	1.1298559517236e-61	136.085293463266
C1QTNF7	-1.98394228330032	0.713537739788779	-21.9181673270282	2.35601173195869e-64	1.27282462904644e-61	135.957638782865
TMEM132C	-2.33558130750821	0.571373596570957	-21.7739952974814	7.99668669566017e-64	4.28125315552249e-61	134.741532196129
GPRASP2	-2.12866945625576	1.48623909290429	-21.7617924008254	8.86887910177475e-64	4.70581141411757e-61	134.638513908585
ZNF483	-1.27830958822058	0.625022340828383	-21.7084688941303	1.39441866417236e-63	7.32592266099793e-61	134.1881954464
ECM2	-2.47800061277068	1.01928643014521	-21.7075492833614	1.40534636335969e-63	7.32592266099793e-61	134.180427100256
AL138820.1	-0.230886257179851	0.0966017459273927	-21.6933924157597	1.58481058955147e-63	8.18961207871959e-61	134.06082855601
PDLIM3	-3.01905062634179	0.962168611722772	-21.6716149310999	1.90669891963332e-63	9.76805143940082e-61	133.876815851165
CLMP	-2.98527443902889	1.36811657081848	-21.66158659456	2.07619324406877e-63	1.05454646081431e-60	133.792065628928
PHYHIP	-2.25831849634574	0.90417097619802	-21.5934399904879	3.70425209536816e-63	1.86553041755461e-60	133.215920512128
LONRF2	-2.42389506537153	1.27663725275248	-21.5044565702105	7.89357323374819e-63	3.94194434085675e-60	132.463003849843
TUB	-2.36614173057345	1.01813390492079	-21.4770353339505	9.96749898386944e-63	4.93615468428674e-60	132.230846885792
DDR2	-2.48404502247356	1.34430766946865	-21.4530374613504	1.22256855671648e-62	6.00442823305705e-60	132.02762051962
LINC00629	-0.390134553674414	0.0739904235511551	-21.3888069042554	2.11226557323784e-62	1.02889841164595e-59	131.483442446029
TACC1	-2.73806926709563	2.16286410223102	-21.3710591322918	2.45692897749914e-62	1.18705624671416e-59	131.333017253204
JAM3	-2.13560247943571	0.87358314230033	-21.3689888771327	2.50063694988805e-62	1.19843025823385e-59	131.315468620005
MRGPRF-AS1	-0.652841756010661	0.132922115313531	-21.3089591451606	4.17035156248163e-62	1.98265185842877e-59	130.806467210618
CDC20	3.90861249035277	4.87693052935644	21.230916251161	8.1122205328457e-62	3.8260708698843e-59	130.144281737597
JPT1	2.62932186241961	5.2181313189769	21.1513042206005	1.60006898826313e-61	7.48718895791441e-59	129.468267064356
A2M-AS1	-1.01374064265725	0.543957723016502	-21.1346057798153	1.84519479293238e-61	8.56674929371818e-59	129.326409160243
SLC24A3	-3.03456885784787	1.66524906632343	-21.0950957072879	2.5855343057821e-61	1.19108951309855e-58	128.990670513761
MYH11	-5.5089138312984	2.35489507162046	-21.021283142017	4.8573610580312e-61	2.22044919688939e-58	128.363110022538
PLCL1	-1.23505802858188	0.374786556237624	-20.9827818942096	6.75020208354515e-61	3.05018663527937e-58	128.035597703645
NXPH3	-2.24757916800405	0.807823448778878	-20.9816498608656	6.81584392374251e-61	3.05018663527937e-58	128.025966251484
PGM5P4-AS1	-0.343699305584328	0.0518444035346535	-20.9814681566644	6.82643953913468e-61	3.05018663527937e-58	128.024420284705
RERGL	-2.23157919725789	0.581055311	-20.9625969840125	8.02163912689698e-61	3.55747722682169e-58	127.863847383827
PRUNE2	-2.49202623020203	0.878459867739274	-20.9467101367933	9.18883556538621e-61	4.04492541588301e-58	127.728646175855
AC005165.1	-0.593362862922814	0.144006552828383	-20.9197740705952	1.15693668036325e-60	5.05538794881963e-58	127.499368224555
PID1	-2.33108051233508	0.833090432112211	-20.9143247568135	1.21214069662071e-60	5.25794782321742e-58	127.452977172816
ZCCHC24	-2.71090036818411	1.96879996434323	-20.8971269218448	1.40425864186252e-60	6.04716509492493e-58	127.306553604665
AC007342.7	-0.863167888665672	0.510212025861386	-20.8798767283906	1.62759223714562e-60	6.95848373214766e-58	127.15966126378
PRKG1	-1.36543946576343	0.413338586135314	-20.8750242137603	1.69659598072755e-60	7.20168638190687e-58	127.118336009511
TSPAN2	-3.06388750623561	1.22904586174587	-20.8717718890248	1.74447640522405e-60	7.35241130023047e-58	127.090637365612
TCEAL6	-1.49047538706418	0.235888729254125	-20.8643708972503	1.85853537114821e-60	7.77797052825525e-58	127.027603283158
CAVIN2	-3.53747404025416	1.7458494829637	-20.6738844424926	9.50013165081952e-60	3.94800226302973e-57	125.403802403512
CHRDL1	-3.86987288583753	1.16672736160726	-20.6612249816254	1.05891469583359e-59	4.37000858536827e-57	125.295790557042
PGM5	-3.7423369752936	1.61106839261056	-20.6548220076385	1.11866817208126e-59	4.58476506636367e-57	125.241155205258
CACNA1H	-2.93769922359701	1.35696044654785	-20.6366591055997	1.30717767794832e-59	5.32066081283802e-57	125.086158205261
C3orf70	-1.85446647575714	0.568137814679868	-20.6095806151784	1.64886993252317e-59	6.6658090802758e-57	124.8550331755
FGF10	-1.22654745966855	0.224917820448845	-20.5890192050634	1.96689527021379e-59	7.89774900155371e-57	124.679498083257
TK1	3.36157494882335	5.18217851513201	20.5665231617105	2.38560262019365e-59	9.514711873171e-57	124.487411606436
MYBL2	4.12743539705842	4.5419125040231	20.5654212400744	2.40826405396923e-59	9.5410605290153e-57	124.478001710111
SYNM	-2.07316862632367	0.928159775280528	-20.5536096794146	2.6651332726055e-59	1.04887996682865e-56	124.377130985199
GHR	-1.12019638588667	0.376039503359736	-20.5428213734344	2.92364391663318e-59	1.14304859890632e-56	124.284990060504
RADX	-0.915931782670363	0.209735043326733	-20.5037529480602	4.08840324840878e-59	1.58798392054372e-56	123.951243928462
NDN	-3.53837528795075	2.77710568572937	-20.4425617676103	6.9141813769762e-59	2.66811075772444e-56	123.428293351834
DMD	-1.76356372048849	0.815269600683168	-20.4253212413519	8.01775410544604e-59	3.07400692402801e-56	123.280905055598
MAGI2	-0.436561791132515	0.204091739993399	-20.3995638096023	1.00034974235686e-58	3.81075539352828e-56	123.060667427389
AC012653.2	-1.1605025582807	0.339951339660066	-20.379930745483	1.18417209544613e-58	4.48227994369918e-56	122.892764842707
SORBS1	-2.77408680405842	1.51504608774587	-20.3466481877761	1.57629939728838e-58	5.92878128371243e-56	122.608070362474
TRPC1	-1.84339857861876	0.827043657108911	-20.2934702015925	2.48993779562718e-58	9.30625996105261e-56	122.153035189107
VGLL3	-1.49266406392729	0.399815482907591	-20.2730464120956	2.96801825291136e-58	1.10237762947352e-55	121.978221042414
ANKRD29	-1.71971023580917	0.764662689495049	-20.2521949468337	3.55103098120773e-58	1.31072744174057e-55	121.799717196924
GARNL3	-1.15204568436663	0.677468534864687	-20.2215686885978	4.62144370560437e-58	1.6952995993392e-55	121.537481003032
TNS1	-2.96910853433305	2.70570857524422	-20.2145548470155	4.90892042701499e-58	1.78514550847746e-55	121.47741642332
ABCD2	-0.763715859098188	0.197887831485149	-20.214140673054	4.92644527555326e-58	1.78514550847746e-55	121.473869450745
ITPR1	-1.44258617389062	0.635197390673267	-20.2093423679653	5.13409805294253e-58	1.84911542419525e-55	121.43277608695
CCL14	-0.799117595320896	0.131194316669967	-20.1521736154835	8.39740807227913e-58	3.00622150308031e-55	120.943057538035
NAP1L3	-2.14241465941386	0.995010296369637	-20.1350265410116	9.73317229440812e-58	3.46355227508857e-55	120.79613050051
NEXN	-2.69169581696077	1.16229860463696	-20.1189718511951	1.11760127561033e-57	3.95331494081519e-55	120.658546322695
SSPN	-2.23894040720554	1.38122941191749	-20.109797562619	1.20946995627357e-57	4.25296870363726e-55	120.579917727585
FLNC	-3.64387479058006	1.55100722832343	-20.0752362568428	1.62877747384308e-57	5.69372699635722e-55	120.283659860633
SPARCL1	-4.33722811583603	5.03871835336634	-20.0599506324473	1.85799201153677e-57	6.45701118535649e-55	120.152607717887
ASF1B	3.30935567657719	4.23765503510891	20.0468828712747	2.07938176451485e-57	7.18438489068744e-55	120.040558702295
LIFR	-2.48798779764755	1.51273507748515	-19.9756913792635	3.84029820588447e-57	1.3191757311046e-54	119.429939965182
CASP12	-0.838881418539019	0.226468984980198	-19.9568682627959	4.51681739833481e-57	1.53743993334456e-54	119.268438472233
CPEB1	-0.682946882453838	0.156691436409241	-19.9565958576783	4.5274368272889e-57	1.53743993334456e-54	119.266101086753
SYTL4	-1.84243561647356	0.769396063745875	-19.9355716025225	5.42714874392028e-57	1.83249527502813e-54	119.085687558342
TMOD2	-1.17755936395384	0.526496003867987	-19.9283920289298	5.7737276680655e-57	1.93850459960525e-54	119.024071878643
GUCY1A2	-1.88200743257377	0.739704648933993	-19.9047420948251	7.07987083375734e-57	2.3636824945938e-54	118.821083816561
TCEAL7	-3.21713728349563	1.52685738791419	-19.8781130313617	8.90776849663776e-57	2.95732937681392e-54	118.592484862721
GATA6	-2.56090311687292	1.06996891268647	-19.8291304156219	1.35922063793766e-56	4.4874669361512e-54	118.171878224974
TMEM200B	-2.95006817925021	1.2332031639769	-19.8009346108331	1.73363698311643e-56	5.69198038650056e-54	117.929699724928
AOC3	-3.17281100923859	1.75112670613201	-19.7663470414088	2.33672894435802e-56	7.62993357012989e-54	117.632556962776
AC005180.2	-1.8106990261549	0.417581307488449	-19.7585552872293	2.49930714533433e-56	8.11619266261109e-54	117.565608078389
TSHB	-0.379036114199573	0.0596293418382838	-19.7411388617653	2.90482100148371e-56	9.38178248125936e-54	117.415948555818
WT1-AS	-1.80135832264947	0.518524014214521	-19.7228663704929	3.40123777737238e-56	1.09256949943734e-53	117.258913884139
RYR3	-0.843163063021535	0.242705543950495	-19.7185397674976	3.53070945714373e-56	1.12806167155742e-53	117.221728017568
AL731702.1	-0.787719621994989	0.253959959445545	-19.7176380339077	3.55830841557664e-56	1.13079996905066e-53	117.213977749231
CTNNA3	-0.370291872088806	0.0715445320363036	-19.6530445711515	6.21625996435628e-56	1.96496638777554e-53	116.65868509765
MSRB3	-2.96035467270064	1.52090798919802	-19.6241924541107	7.97598946532897e-56	2.50787897331272e-53	116.410574701305
FTOP1	-1.044757055571	0.441076684412541	-19.6108785548269	8.94841631342965e-56	2.79882913820097e-53	116.296067647256
RASL12	-2.92890758935064	2.15440487857096	-19.5959096931692	1.0184114965481e-55	3.16864607357928e-53	116.167315189872
KCNMB1	-2.83741259446642	1.09331223458746	-19.5862747057455	1.10684189387773e-55	3.42584860559749e-53	116.084434691324
GPIHBP1	-1.93233285573145	0.54477906169637	-19.5735853179595	1.23513699791993e-55	3.80313400908743e-53	115.975272311672
CAV1	-3.16790412410416	3.45069485443894	-19.5631306018158	1.35194719770415e-55	4.14134876896723e-53	115.885327377051
LEPR	-2.14261374689829	1.01183446330363	-19.556097297255	1.43668844134682e-55	4.37836328225217e-53	115.824814460268
AC087477.2	-1.07820677443731	0.364114344943894	-19.5544387659495	1.45743386948212e-55	4.41892462049561e-53	115.81054444835
PRAME	4.21255635430277	5.43519821691749	19.5436995713127	1.59921271588664e-55	4.82418345517742e-53	115.718140729124
ZCCHC12	-4.39816365496194	1.65670150065677	-19.5288505867318	1.81826497902161e-55	5.45727438930895e-53	115.590364630868
TGFBR3	-2.84358207336514	1.71756346319472	-19.5201682828516	1.96000659163203e-55	5.85313124225711e-53	115.515647528934
UBE2C	4.04329151884254	5.20565977512871	19.512918776458	2.08679297276791e-55	6.20059229963393e-53	115.453257502017
KLHL33	-0.484731029604265	0.103137604689769	-19.4903947154689	2.53550707934436e-55	7.4963969753332e-53	115.259395009595
MYCT1	-2.13225150397644	1.25935639364356	-19.4886862423128	2.57324538077833e-55	7.57030956651059e-53	115.244689232494
AC090825.1	-0.479435605189232	0.11958929410231	-19.4832138503232	2.69794986951312e-55	7.89808211308157e-53	115.197584268181
PI15	-2.06338175194168	0.620701747735974	-19.4187722777203	4.7109538437198e-55	1.37234242191537e-52	114.642768450004
FHL5	-1.68575435780821	0.480593288128713	-19.3990200170356	5.58891013865532e-55	1.62015689175546e-52	114.472666027055
MYOM1	-1.54912603979669	0.541222181452145	-19.372344516693	7.04000593432935e-55	2.03090501290966e-52	114.242910166818
ALDH1A2	-3.30919598796311	1.52759342733993	-19.3606025512054	7.79298891013974e-55	2.23726546841968e-52	114.141765179341
GNG7	-2.1328866051967	1.05732209286469	-19.3483443674597	8.66519798638341e-55	2.47570538815772e-52	114.036166026335
PDE8B	-1.35394882479925	0.709816703537954	-19.258327910526	1.88894957477467e-54	5.37103379809256e-52	113.26048131725
WT1	-3.52347676854552	1.24110926084818	-19.2389941561164	2.23323062107836e-54	6.31972362470588e-52	113.093827549093
DIO3OS	-1.76489985609062	0.547291778062706	-19.2225935225032	2.57407756433247e-54	7.24974916661544e-52	112.952442623427
IRAG1	-2.84172670501781	1.72197281032343	-19.1609955743304	4.38895461861274e-54	1.23029436849198e-51	112.421310661087
PTPRN2	-1.99179888147708	1.00134119533993	-19.1386924861374	5.32460392671944e-54	1.48556449555472e-51	112.228956977406
STAT5B	-1.74851093769669	3.38935528578548	-19.1161036111773	6.47588509513183e-54	1.79832908200187e-51	112.034115057146
TAL1	-1.00837563354595	0.376423330089109	-19.1134839244718	6.62458720753008e-54	1.82475011392207e-51	112.011517249509
PLPP7	-1.19520638054488	0.497933969336634	-19.1133472185854	6.63244021416471e-54	1.82475011392207e-51	112.010337995554
RASSF8	-2.18220293479254	1.30259553394059	-19.1126324011651	6.67365451834911e-54	1.82762795881075e-51	112.004171815039
RUNX1T1	-1.32872722859605	0.456109934412541	-19.1022153035546	7.30418839045623e-54	1.99112845632863e-51	111.914308872777
WHAMMP3	-0.42092428303806	0.149160107214521	-19.0979449094617	7.57958887341854e-54	2.05676816429518e-51	111.877468951322
GLI2	-1.29686242819584	0.518761376062706	-19.0753457263463	9.21965205228931e-54	2.49043755686999e-51	111.682496115467
AC005180.1	-1.48299106811141	0.286726596943894	-19.0651995472722	1.00672417248589e-53	2.70708585512755e-51	111.594953201698
C8orf88	-1.57843321528635	0.476422959577558	-19.0354287103516	1.30315571654731e-53	3.48840697149807e-51	111.338058998883
TNS2	-2.23647050397239	2.91959670725413	-19.0260055603966	1.41409175020059e-53	3.7683959838193e-51	111.256737947061
ZWINT	2.98446460101706	4.20091692630033	19.0016549536032	1.74651977800331e-53	4.61749004684944e-51	111.046576100009
RIPOR2	-1.64768659630938	0.81341035150495	-19.0015404595542	1.74825459898888e-53	4.61749004684944e-51	111.045587879639
CFL2	-2.18762705848806	2.5270162349868	-18.9996941912131	1.7764686435493e-53	4.66771842593881e-51	111.029652300597
SHISAL1	-2.61699105316802	0.820559029656766	-18.9992722086591	1.7829809391154e-53	4.66771842593881e-51	111.026010048556
CNN1	-5.65050207350331	3.19048744515512	-18.9943454563007	1.86080439703745e-53	4.8289918157604e-51	110.983485270445
AP001148.1	-0.656106513169509	0.31566546860396	-18.9943068851963	1.86142688917368e-53	4.8289918157604e-51	110.983152343613
MIR497HG	-0.384557242653411	0.125269560610561	-18.9933472923877	1.87698083819265e-53	4.8289918157604e-51	110.974869589015
SCN2B	-0.975930740549573	0.226559049254125	-18.9933407062822	1.87708803984831e-53	4.8289918157604e-51	110.974812740707
AC025431.1	-0.672294200190938	0.121901610191419	-18.9826618045668	2.05922062681402e-53	5.27471138748606e-51	110.882634792378
AC012085.2	-1.81486066248902	0.343238679594059	-18.9789032181556	2.12744700148646e-53	5.42608553464962e-51	110.850190328151
EEF1AKMT4	2.47256896630171	3.39682427123762	18.9768448122679	2.16576526556529e-53	5.50021078789524e-51	110.8324217221
MEIS3	-2.49698770419264	1.39356334784818	-18.9722018077596	2.25475188214002e-53	5.70183574893341e-51	110.792341634162
KLHL38	-0.807427573323135	0.186082510316832	-18.9333054948161	3.15946227762649e-53	7.95582054120802e-51	110.456538671974
RECK	-1.76351534377004	1.1761105339604	-18.8895714021704	4.61725065787274e-53	1.15776099090887e-50	110.078894157095
LINC01537	-0.70134437484968	0.140369688640264	-18.8884920599545	4.66069152752486e-53	1.16374334204294e-50	110.069573024199
AC013643.2	-0.624896471430064	0.157412234524752	-18.887107563073	4.71701335154417e-53	1.17287846210132e-50	110.057616524637
REM1	-1.9428517700678	0.978421983042904	-18.8858195945865	4.77001962367083e-53	1.18111648406619e-50	110.046493572861
PPM1K	-1.91217015626343	1.36243057575908	-18.8747931743855	5.24890702755653e-53	1.29426018477333e-50	109.951266160727
ADGRD1	-1.4274173491791	0.400714336970297	-18.87431966803	5.270516174721e-53	1.29426018477333e-50	109.947176709625
KCNMA1	-1.92039758451066	0.815625559739274	-18.8715485826527	5.3987753288372e-53	1.32030049986341e-50	109.923243969549
CAVIN1	-2.91256554119829	5.28518918087789	-18.8678596063555	5.5743777942171e-53	1.35765798843008e-50	109.891383295096
CSDC2	-3.05922993509211	1.3694832199934	-18.8214996207634	8.33517499364138e-53	2.02177324223317e-50	109.490938272465
ATP8B4	-0.867918188352772	0.309143513231023	-18.7972939203379	1.02838148132015e-52	2.48429375164278e-50	109.281822162581
EMCN	-2.43224696752804	1.22840370594059	-18.7942052101344	1.05632453163628e-52	2.54146550370644e-50	109.255136758284
EPM2A	-0.506786336701705	0.392524389983498	-18.7681922323215	1.32391946240163e-52	3.17244201177991e-50	109.030378859514
LRRN4CL	-2.94921882392825	1.67966661980528	-18.7269623903221	1.89371077810955e-52	4.51958033777976e-50	108.674091031662
NBEA	-1.32358650498593	0.603713667607261	-18.7236678096187	1.94866268674169e-52	4.63212709939993e-50	108.645618143335
NAALAD2	-0.989261085652771	0.340193347019802	-18.7230379859699	1.95934806688814e-52	4.63897121796659e-50	108.640174946851
AL133482.1	-0.842616109271109	0.225573036567657	-18.7092849382669	2.20786669859316e-52	5.20662278957524e-50	108.521311748586
RHOJ	-2.1566348789387	1.73466394648845	-18.6897874035655	2.61517746806662e-52	6.13401437633658e-50	108.352788834356
CRHBP	-1.00493518940757	0.225384457445545	-18.6894974429614	2.6217706624758e-52	6.13401437633658e-50	108.350282514734
AURKB	3.05683865677505	3.5299743320429	18.6745251056788	2.98580856175872e-52	6.95833903527981e-50	108.220862633714
SOX15	-1.92710446070064	1.04624394247855	-18.6529759957682	3.60030522635226e-52	8.35763041743889e-50	108.034579378158
ARHGEF25	-1.62826936145362	0.876645600471947	-18.649403545728	3.71376423252764e-52	8.58746564382958e-50	108.00369540169
RERG-IT1	-0.872462451472921	0.160887840392739	-18.6386825346872	4.07618936819501e-52	9.38898083657849e-50	107.91100910447
CLEC3B	-2.88049928640149	1.32533699947195	-18.6182360625164	4.86837538303321e-52	1.11703839338809e-49	107.734232109695
OSR2	-3.71984290025085	2.80771079652475	-18.6005742994788	5.6756317204842e-52	1.29725294712775e-49	107.581519547218
PRELP	-3.82194643092559	2.02984109857096	-18.5930147442625	6.06086429474297e-52	1.37999610131682e-49	107.516152509765
DGKB	-0.708250177914392	0.122734245570957	-18.5610146253361	8.00336490017556e-52	1.8153281142089e-49	107.239427776005
GRID1	-0.877697987240512	0.368109368339934	-18.5439561200202	9.28199599754434e-52	2.0973428750801e-49	107.091898311521
ZEB2	-1.25936926858859	0.667959314874587	-18.5429002278826	9.36754593625298e-52	2.1044279007082e-49	107.082766173705
MAP3K20	-2.22343763328156	2.51426082726403	-18.5426961001057	9.38417543688345e-52	2.1044279007082e-49	107.08100072114
SLC25A39	1.5734801221049	6.19893535483168	18.5365319896758	9.90049698473452e-52	2.21186779816473e-49	107.027688148814
AL049692.1	-1.89578402133689	0.466765325765677	-18.5238605577493	1.10528839691929e-51	2.4600739162443e-49	106.918090694261
MYOZ2	-0.46569824608113	0.0833911904653465	-18.5143130162816	1.20090046237574e-51	2.66290715588071e-49	106.835508857217
ITGA8	-1.67155690148177	0.707264314709571	-18.5021423979498	1.3348716243675e-51	2.94897457328206e-49	106.730234333612
FAM110A	1.94074193787474	3.41158890152475	18.498069708937	1.38296277044697e-51	3.04390105775378e-49	106.695004952638
PROS1	-2.12370837871695	1.52959382588119	-18.4909627768932	1.47107142197048e-51	3.22588049422287e-49	106.633527635705
HID1-AS1	-0.540354019839126	0.170005258508251	-18.489539899275	1.48937522632072e-51	3.25401108730005e-49	106.621219079301
LDLRAD2	-0.699318448641151	0.228199796627063	-18.4823093928588	1.58596888331598e-51	3.4523579790776e-49	106.558670825529
ABCG2	-2.45042400680426	1.07996238658086	-18.4809788937116	1.60441430162216e-51	3.47976382125913e-49	106.547161022671
KLF2	-2.93445088597505	2.55070163470957	-18.4704767540492	1.75774903776644e-51	3.79846371153986e-49	106.456307777852
KATNAL1	-1.27374011801247	1.02394477675908	-18.4645831734286	1.85013263944278e-51	3.98361711464371e-49	106.405321324197
MIR1-1HG-AS1	-0.95654856179435	0.172530833676568	-18.4497679812475	2.10439181969826e-51	4.51471814690283e-49	106.277147582968
PGM5-AS1	-1.78036590537047	0.337505573125413	-18.4338588126125	2.41647970221714e-51	5.16561652027546e-49	106.139501753047
F10	-2.59374105087761	1.19179235260396	-18.4320852280942	2.45402272939617e-51	5.22706841361384e-49	106.124156252961
DPP3	1.77354877887665	4.00997295220792	18.4290853654523	2.51885639427068e-51	5.3460028193687e-49	106.098200467638
TBC1D7	1.32038458879605	2.07716158585149	18.4077251613087	3.03280226881142e-51	6.41389111845751e-49	105.913377181843
CACNA2D1	-1.49044355244499	0.518514470435644	-18.3969620405374	3.33027528748751e-51	7.01802374147235e-49	105.820242025349
AC016877.3	-1.90622461209115	0.752380924415842	-18.3914264208067	3.49446255540669e-51	7.33800092862733e-49	105.772340007093
PAPPA	-0.838818701671855	0.273961334524752	-18.3761803965085	3.98974599750068e-51	8.34854349977016e-49	105.640405164758
ZNF540	-0.714825534838805	0.38288697109571	-18.3709528284293	4.17526279237945e-51	8.70608217413099e-49	105.595165686398
MBNL1-AS1	-1.47753315050085	0.536497050910891	-18.3611008968258	4.5486684263602e-51	9.45152862144432e-49	105.509904723708
SMIM10	-2.18919032888753	1.71031823120462	-18.3300333586642	5.9593918950752e-51	1.23396788205099e-48	105.241020685644
AC068733.3	-0.344925295518976	0.0799702481419142	-18.3231580009609	6.32654185213273e-51	1.30544237030101e-48	105.181512006226
STON1	-2.06647800751962	1.08604982578548	-18.2830395033574	8.96774603992024e-51	1.84403544607038e-48	104.834246089757
CASQ2	-2.09684703326183	0.586931325570957	-18.2684708026257	1.01791184392314e-50	2.08591197064897e-48	104.708128566729
PCDHGA3	-0.31624764833742	0.0996238347854786	-18.267633885657	1.02534809637061e-50	2.09392994237169e-48	104.700883418719
PAFAH1B3	2.39373047262047	5.62363615353795	18.2356569192335	1.35412648357134e-50	2.7558792650409e-48	104.424046682081
EZH1	-1.45225672576525	2.5269900620462	-18.2305865187947	1.41518408828604e-50	2.87031210971243e-48	104.38014786848
LINC01489	-0.899061465578571	0.188326727722772	-18.2153236979231	1.61610953776211e-50	3.26668508505404e-48	104.248000561352
TRAF4	2.04079801909477	4.42540202551485	18.211859390215	1.66555184895878e-50	3.35521185518893e-48	104.21800535608
GAS1	-3.79443567282974	1.88660524538284	-18.18143678563	2.1701686153351e-50	4.35698007782158e-48	103.954582836753
HSD17B6	-1.99729737347889	0.785344358221122	-18.1763045929387	2.26925696611893e-50	4.54057689311614e-48	103.910142091059
RAB9B	-1.30659292589051	0.562188861735974	-18.1740299372596	2.3146096540876e-50	4.61578214474711e-48	103.890445160753
FBXO32	-3.06075903768955	2.49255186206601	-18.1695749675499	2.40607768538978e-50	4.78213975283138e-48	103.851867871359
FAXDC2	-2.21681527671034	1.67861609341254	-18.1571877719652	2.6798617158859e-50	5.30853807299838e-48	103.744599899667
CYP1B1	-2.89793364964115	1.67177335988779	-18.1457953221149	2.95908938283167e-50	5.84218620443647e-48	103.645942799229
CCNB2	2.7966866293112	3.49730135986469	18.1359348296126	3.22415907775405e-50	6.34444044747318e-48	103.560549789069
DCN	-4.04396942144979	3.00190625761716	-18.1350081769233	3.25025861286353e-50	6.3746903823974e-48	103.552524752922
ANTXR2	-2.5477088107161	1.95060479015842	-18.123583789888	3.58993767415325e-50	7.01773770269425e-48	103.453585173574
SLITRK3	-1.40198354652985	0.180418264623762	-18.0862452308482	4.96805234091209e-50	9.67988349060272e-48	103.130198289366
NR2F2-AS1	-0.497012222576546	0.154554297653465	-18.0840535578606	5.06370896745537e-50	9.83402068003171e-48	103.111215386403
VN1R85P	-0.856464298899467	0.16873758960396	-18.0739503657571	5.52904873379111e-50	1.07027615342998e-47	103.023706490607
KANK2	-2.64232243412399	3.93126428920792	-18.0595919798226	6.26491069989434e-50	1.20878197455396e-47	102.899337403383
LYVE1	-1.60608116029286	0.647090783356436	-18.0570248330085	6.4064446290098e-50	1.23208991899083e-47	102.877100895315
TGFB1I1	-2.94160125723102	2.61015617712871	-18.0449045082984	7.11909974023618e-50	1.36473142020328e-47	102.772113320125
CYBRD1	-2.90077641843774	3.22379076726733	-18.0414737840914	7.33485497690545e-50	1.40157050389891e-47	102.742395453997
CKS2	2.80311768167452	6.02517204950825	18.0399632066018	7.43191626249619e-50	1.41556566580564e-47	102.729310343331
SHE	-1.29023653364435	0.609849554656766	-17.9971182600436	1.07905429719581e-49	2.04872075781007e-47	102.358154188533
AL031429.2	-1.67218573440906	0.290055474706271	-17.9681378608511	1.38864320416128e-49	2.62811782463989e-47	102.107082931301
RFTN2	-0.990009397120789	0.495636585884488	-17.9274093500581	1.97951336762104e-49	3.73037751332269e-47	101.754205415241
ZEB1	-2.36611415990725	1.50270038348515	-17.9271719161062	1.98360895587859e-49	3.73037751332269e-47	101.752148165848
SOCS2	-2.23826199905064	1.41596996563696	-17.9253554944492	2.01522283931691e-49	3.777875320886e-47	101.736409724878
NLGN3	-1.55514960092559	0.787602165584158	-17.8876223990428	2.79884986235812e-49	5.2304166908917e-47	101.409457139112
AOX1	-1.98285159258635	0.600393610155115	-17.8536781566315	3.76115227941899e-49	7.00670835451512e-47	101.115314038965
TRIM61	-0.599108417289446	0.149152784587459	-17.849337807628	3.90599914026983e-49	7.25380659090047e-47	101.077701496895
FLRT2	-1.07072891447932	0.395110301927393	-17.8153824178314	5.24958410250793e-49	9.71859920435323e-47	100.783441222921
AC024337.2	-0.872698660751706	0.213560547871287	-17.8036798175787	5.81268530462254e-49	1.07276537142175e-46	100.682021477176
AC053503.5	-1.02401547709328	0.168674153072607	-17.7839085962755	6.90464329329085e-49	1.2703474829424e-46	100.510671100393
KCNAB1	-0.869613589715992	0.432599133280528	-17.7798864883857	7.15074131189251e-49	1.31156513562295e-46	100.475812196582
AL136090.2	-0.891837666212047	0.260495025504951	-17.7754726496637	7.43091607747536e-49	1.35876015303424e-46	100.437557971348
LINC00891	-0.161576808121429	0.0307333059867987	-17.7483707466263	9.40877425924878e-49	1.715138735903e-46	100.202663134885
SETP2	-0.660641525143177	0.112686350069307	-17.7465524833303	9.55893032657497e-49	1.73718211779012e-46	100.18690372009
TEF	-1.86934218159712	2.36238126935314	-17.7443099252494	9.74743065754711e-49	1.76603829782333e-46	100.167466760213
AC009806.1	-0.910678121009808	0.398766056465347	-17.7366116230794	1.04232620107033e-48	1.88274526294853e-46	100.100742647615
TCEAL1	-2.13997078607431	3.27407780310891	-17.7356385582026	1.05119581700961e-48	1.89301253992212e-46	100.092308670231
ZNF454	-0.664175415283582	0.299986305174917	-17.7036497199381	1.38887476810345e-48	2.49355470828047e-46	99.8150409082686
MYZAP	-1.14940453691429	0.547639932963696	-17.6901502878933	1.56213533699931e-48	2.79617520095958e-46	99.6980289888046
TPX2	3.29052760225469	4.06627630457096	17.6553816075844	2.11456007098959e-48	3.77363247263358e-46	99.3966475751054
GNAL	-0.978215285578359	0.527919519422442	-17.6486145536804	2.2429259666605e-48	3.99072938385429e-46	99.3379879719957
JAZF1	-2.0196006224936	1.98053618126733	-17.6301714748637	2.63374053020022e-48	4.67209846233458e-46	99.1781134080754
DNM1P46	-0.152908157207569	0.037462170330033	-17.619381068205	2.89325514981413e-48	5.11718671988108e-46	99.0845747749839
AC004637.1	-0.565317445152559	0.119399575174917	-17.6042705376023	3.30021197773907e-48	5.81963493178337e-46	98.9535844903696
PTGER3	-2.67008236740895	0.614179754762376	-17.5925177743386	3.65592240047251e-48	6.42782545836922e-46	98.8517006002946
ABRAXAS1	-0.847212920399786	0.721375071765677	-17.5904269755651	3.72310710781406e-48	6.52663970784856e-46	98.8335754820563
AC005062.1	-0.883218812071108	0.185072498749175	-17.5346825338312	6.05017951582248e-48	1.0574824061376e-45	98.3503140685329
SLC45A1	-1.47829640632132	1.00405274829703	-17.523470791168	6.67083088927015e-48	1.16254389224826e-45	98.2531140354915
KLF9	-2.22658309247292	2.43145758108581	-17.5143291543043	7.22372386244644e-48	1.25521707009826e-45	98.1738601125922
Z97989.1	-1.08240245581418	0.609581007231023	-17.5079637992122	7.63554981348721e-48	1.32290909261255e-45	98.1186749894645
GLT8D2	-2.0775002292435	1.4504070079901	-17.5052762119574	7.8164056619676e-48	1.35030680021438e-45	98.0953745871917
FOXP2	-0.925496938903731	0.21851311449835	-17.4801690172096	9.7271415860093e-48	1.67552128415007e-45	97.8777022126068
DPP6	-2.23639438414499	0.670677838590759	-17.4651951973145	1.10823188152792e-47	1.90343630125894e-45	97.7478816482819
MEDAG	-2.19032263140394	0.961624834508251	-17.464443017652	1.11551682054168e-47	1.91042703441875e-45	97.7413603422107
AC087521.1	-1.12011807068401	0.210858180194719	-17.4469927299943	1.29864570979236e-47	2.21766145390317e-45	97.5900676726197
SAPCD2	2.5638951656775	2.91435094380528	17.4440963163958	1.33182729430532e-47	2.26780804064993e-45	97.5649558438736
VIP	-0.350787294087207	0.0884966292640264	-17.4401954819872	1.3778594673e-47	2.33948727323535e-45	97.5311356523186
FAM110D	-1.62031695234883	0.949415291722772	-17.4369601797769	1.41724270432917e-47	2.39950091709884e-45	97.503085565489
SFMBT2	-1.01575421262868	0.613661455607261	-17.4311777465253	1.49045722018282e-47	2.51628980749444e-45	97.4529517248598
FLAD1	1.37779760535906	4.17734418447195	17.4220889784429	1.61325495832173e-47	2.71588958663415e-45	97.3741515934391
PDZRN4	-0.927147750807569	0.166674877752475	-17.4197015747309	1.64715612542169e-47	2.76512844817612e-45	97.3534526131515
PEG3	-1.49486924866631	0.280543046306931	-17.4090391537894	1.80747283522501e-47	3.02570952616667e-45	97.2610083070072
PSD	-2.59452287108731	1.68349739905941	-17.4067538112027	1.84381561932377e-47	3.07787726993129e-45	97.2411940927244
PPP1R3C	-2.17602233188571	1.13118420490429	-17.4043494606875	1.88284006760429e-47	3.13421671421625e-45	97.2203480443604
PCDHB18P	-0.498780490384222	0.223254313831683	-17.4034675665669	1.89736001534127e-47	3.1495646265834e-45	97.2127018964444
OLFML1	-2.27199911611354	1.48166540372607	-17.3950693708837	2.04136755886209e-47	3.37917409249297e-45	97.1398882090172
NR3C1	-1.9676153186629	1.33452072290099	-17.3863341936692	2.20276238199281e-47	3.63621000207463e-45	97.0641525977236
GATA6-AS1	-0.870226259808742	0.199562802089109	-17.3840978541697	2.24609472889798e-47	3.69747012338561e-45	97.0447630811137
PODN	-3.10774607318379	1.67528719855446	-17.3732146037134	2.46945547275749e-47	4.05393177844087e-45	96.9504028930801
PCDHGA5	-0.533894472651493	0.224439283237624	-17.3364917866015	3.40040697646091e-47	5.56683155344746e-45	96.6320059027625
BMERB1	-2.45830630847953	1.91813559988449	-17.3358385311021	3.41981260176429e-47	5.58321987596282e-45	96.6263419738542
AC027559.1	-0.882427210695736	0.275072618821782	-17.3342242308489	3.46824336833854e-47	5.64677530548641e-45	96.6123454844712
TBC1D2B	-1.55687834581844	1.65577543483828	-17.3279155820302	3.66417838639779e-47	5.94948439804539e-45	96.5576474856787
CREBRF	-1.29060091578294	1.28434439643564	-17.3167479053159	4.03856004298123e-47	6.53949612191405e-45	96.4608200441377
CCNB1	2.78559719408678	4.74409497507591	17.3134289073479	4.15702954084075e-47	6.71303789466149e-45	96.4320432120334
LDB2	-2.36986036243529	1.79256337107921	-17.3040713352793	4.51008885300007e-47	7.26344309667303e-45	96.3509098579993
DES	-6.66417562533113	3.10566269009241	-17.2803036876014	5.54758755195903e-47	8.91017528243972e-45	96.1448360401312
CCBE1	-1.86692896509968	0.515558639412541	-17.2748740860311	5.81628616022855e-47	9.3165616615607e-45	96.0977594903179
PLIN4	-2.44681617783529	1.20298472168647	-17.2631685061026	6.44067014620728e-47	1.02889705585661e-44	95.9962680405498
CEBPB-AS1	-0.880546715646055	0.496144120914191	-17.2533902108776	7.01334075028894e-47	1.11737748195019e-44	95.9114868822701
VSTM4	-1.96180898052996	1.00413173779538	-17.2458496693434	7.48949972458592e-47	1.19004946559617e-44	95.8461078701073
PWWP3B	-2.12697467319243	0.713494448861386	-17.2297054908956	8.62046113632008e-47	1.36610171719492e-44	95.7061326853827
FO681492.1	-0.156312199727719	0.0340856988415842	-17.2141459964657	9.8717944929211e-47	1.5602423705607e-44	95.5712272917194
SNCA	-1.42096813240362	0.54287886719802	-17.190130699707	1.2168918084701e-46	1.9182023740571e-44	95.3630086247115
TMEM240	-1.27690535512964	0.813271187891089	-17.1793020206026	1.33727100285788e-46	2.10238105520728e-44	95.2691217507113
SAP30L	-1.11216177176258	2.49738261551485	-17.1512391467763	1.70760490127301e-46	2.67751547408843e-44	95.0258126503698
AC007671.1	-0.361006672015245	0.0738106823894389	-17.1339883251984	1.98449737977535e-46	3.10349278389237e-44	94.8762470752203
CDT1	2.6252824869646	3.42918821421782	17.1090056088807	2.46697126009092e-46	3.84789241662527e-44	94.6596479377014
AC108477.1	-0.74494902901258	0.197604195745875	-17.0841308606725	3.06385399997353e-46	4.76637831561327e-44	94.4439881085565
MID2	-1.31855246562164	1.14043054516172	-17.0705518065056	3.44856657561071e-46	5.35086072816757e-44	94.3262615488877
AC005998.1	-0.448088848485181	0.0892696533729373	-17.0650999793098	3.61628920505672e-46	5.59649006741941e-44	94.2789960751397
LYPLAL1-DT	-0.249350867744136	0.0583245034851485	-17.0636284070486	3.66294312922623e-46	5.65396678806564e-44	94.2662380809655
FRY	-1.18985664268636	0.747846647933993	-17.0383415141916	4.56552503530117e-46	7.02889783090266e-44	94.047012262253
CSP2	-0.489134379306503	0.122043731141914	-17.0361306996841	4.65429794034087e-46	7.14705332559785e-44	94.0278457260212
TEDC2	2.04250725039254	2.47094557425413	17.022488877328	5.24155958075658e-46	8.02809693828921e-44	93.9095795035545
AC104260.1	-0.40028948405629	0.0887243749009901	-16.9988690107132	6.4389049758097e-46	9.83662740353324e-44	93.704813259462
TRPC4	-1.34934740741546	0.414180231633663	-16.9777606055727	7.73858190221886e-46	1.17918129923887e-43	93.521823503369
ABCA9	-1.34734223494094	0.428186546039604	-16.9763902084876	7.83150628075797e-46	1.19028880753607e-43	93.5099436054425
PALM2AKAP2	-1.75545792509009	1.52959688239604	-16.9718584063784	8.14681932702058e-46	1.23505365343585e-43	93.4706577832399
SYT15	-0.148098701760128	0.0356743788613861	-16.9630824860217	8.79397445482525e-46	1.32976977080636e-43	93.3945805979938
AC011239.2	-0.924411109838166	0.289121893478548	-16.961978034737	8.87897928988938e-46	1.33921599558441e-43	93.3850063217457
FOXL2NB	-1.92422412295405	0.83480754520132	-16.9576214990544	9.22237135106747e-46	1.38748825893642e-43	93.3472404657239
KIFC1	2.93551380793134	3.83920593333993	16.9251390781637	1.22380502095574e-45	1.8365419439479e-43	93.0656635153821
PRDM5	-0.892724298647015	0.440570815643564	-16.9232612815296	1.24398500751373e-45	1.86212335117175e-43	93.0493859965872
CXCL12	-3.50831620748699	2.2951226440396	-16.9056390053236	1.45034750460402e-45	2.16557289336942e-43	92.8966307109669
MMP28	-1.92343316732079	0.786617707465347	-16.9051900855832	1.45602928540247e-45	2.16860782816071e-43	92.8927393829462
EDNRA	-2.63304749659456	2.0047721799736	-16.8976004517918	1.55552769468268e-45	2.31100860779769e-43	92.826951238836
BIRC5	3.10505169825405	3.56597666442904	16.8796878127872	1.81815493467029e-45	2.6944512045549e-43	92.6716843537355
ADAMTSL4	-1.55041217817185	0.914665722287129	-16.8739134518069	1.91192841272682e-45	2.82637238266459e-43	92.6216329810076
PLAC9	-2.4583143251984	1.21482945021782	-16.8616335468691	2.12773804088097e-45	3.13759524951447e-43	92.5151938287552
TIMP3	-3.48779807126045	4.16093028766667	-16.8455033897059	2.44864830196733e-45	3.60187679804487e-43	92.3753846007487
ITM2A	-3.27328330192996	2.0741831729604	-16.8400655183639	2.56739968298941e-45	3.76723113483979e-43	92.3282522589911
PRX	-1.28946711253124	0.809842939686469	-16.8213301873232	3.02240646325768e-45	4.42395440620724e-43	92.1658682751835
AL139351.3	-0.862768883849893	0.25122799889769	-16.8076585038292	3.40454959730983e-45	4.97106066140863e-43	92.047375354048
CDH13	-1.4502502144065	0.499031446594059	-16.7896633429914	3.98213842728286e-45	5.80016030191516e-43	91.8914148715612
LSR	2.031341118892	6.34042555649505	16.7852295413063	4.13889534458166e-45	6.01374409883752e-43	91.852988737863
FRMD6	-2.16172367859723	1.48065750651485	-16.7634477965903	5.00332322945813e-45	7.25201194041484e-43	91.6642187498647
C14orf28	-1.04531611370608	1.05984064534984	-16.7586387013609	5.2172923644549e-45	7.54374776988956e-43	91.6225420660568
PMP22	-2.23968065460213	1.81743122378878	-16.7368254930919	6.30862266949566e-45	9.09957571310968e-43	91.4335087031955
SCN4B	-1.3807663034516	0.529262763957096	-16.735067974123	6.40590792845639e-45	9.21752761414958e-43	91.4182783793576
CLEC4M	-0.472627452147015	0.0800666197689769	-16.731848630358	6.58801738873851e-45	9.45666930822616e-43	91.390380296122
CDCA8	2.68145951503156	3.37284853246205	16.7285624776309	6.7792452968464e-45	9.70771590977569e-43	91.3619034433118
TROAP	2.54865712846535	2.80722462133663	16.7097287877179	7.98729355928002e-45	1.13928329592077e-42	91.1986997026715
TAGLN	-4.03094007983806	4.07194441359736	-16.7096271493703	7.99436509329026e-45	1.13928329592077e-42	91.197818970223
GNAO1	-0.976154945299467	0.356465540828383	-16.6852163684483	9.88753126075018e-45	1.40570890007799e-42	90.9862962352006
ZBTB4	-1.50454317223475	3.89218727562706	-16.6768562871891	1.06340483218108e-44	1.50823291078819e-42	90.9138575008841
DIRAS1	-2.22020433237889	0.857428466306931	-16.6656667864131	1.17221434546422e-44	1.65859956923577e-42	90.8169043631273
ZNF25	-1.39844446195235	1.71980520136634	-16.6649038223612	1.18002667644987e-44	1.66568753685003e-42	90.8102936312112
GYPC	-2.4440970134209	2.15288778537294	-16.6479027997074	1.36827092549399e-44	1.92683024382301e-42	90.6629905195042
POC1A	2.32332766919019	3.10895285619472	16.6390207395831	1.47827061950984e-44	2.07681295757947e-42	90.5860353368748
F8	-1.16502807272463	0.786899538495049	-16.5974811570136	2.12227054783891e-44	2.97453235486847e-42	90.2261529414922
RASA4B	-0.530690519735821	0.228382770782178	-16.555747644945	3.05186728418346e-44	4.26737216699224e-42	89.8646274935665
NEDD4	-1.0969635476306	0.714027714316832	-16.5510497721779	3.17924492454323e-44	4.43504666973781e-42	89.8239336013559
KCNIP1-OT1	-0.456504453951813	0.0784440403762376	-16.5471728662812	3.28835618346258e-44	4.57651388558854e-42	89.7903514645857
MAF	-2.27083985154669	1.86458152758746	-16.5255025893597	3.97091674677216e-44	5.51354368015021e-42	89.6026478333486
MIR4269	-1.03611485174019	0.175013741844884	-16.5244402623455	4.00780126374044e-44	5.55178568065974e-42	89.5934464515075
AL139339.1	-0.769730725757036	0.255519229689769	-16.5233155584814	4.04722486608921e-44	5.59335888644381e-42	89.583704819655
RIPOR3	-1.60827212302292	0.874832150158416	-16.4941480374116	5.21675457814811e-44	7.1929483599909e-42	89.3310807403621
PKD2	-2.02261447672111	2.72204246110231	-16.4891455401163	5.44888003625172e-44	7.49561559986878e-42	89.2877554877822
LAYN	-1.87428360191002	1.58243509859406	-16.4853286227458	5.63291294268471e-44	7.73088031050634e-42	89.2546986360693
SLC25A10	2.36101362516695	3.53945114825413	16.482671793873	5.76466751913851e-44	7.89347688156323e-42	89.2316890795333
LPP	-1.87617295482644	2.3655878219637	-16.4821669010279	5.79005179940855e-44	7.91000938582647e-42	89.227316457981
CCDC167	1.8624780147484	5.6086054649868	16.4779165177384	6.00822493754007e-44	8.18923815053197e-42	89.1905062928973
RNU6-529P	-1.45331458831727	0.653035267009901	-16.4491320594869	7.71841394941521e-44	1.04961598574805e-41	88.9412325460048
AL392048.1	-0.341465742557036	0.0883399601749175	-16.4393481009491	8.40429850199997e-44	1.14027910291861e-41	88.8565082668377
AL445309.1	-0.507819057860981	0.227524837990099	-16.431808573356	8.9741328620581e-44	1.21481957538389e-41	88.7912213937816
AC007541.1	-1.05311049954414	0.664677492310231	-16.4310951272498	9.03001548564471e-44	1.21960620514865e-41	88.7850435437292
PTTG1	3.0316368728952	4.12698728391089	16.4260835147303	9.43249162492452e-44	1.27107637141585e-41	88.7416475327778
GPR1	-0.448931139486247	0.134074797854785	-16.4252592474784	9.50038381653988e-44	1.27732875354189e-41	88.7345101922403
ZNF781	-0.766416810145843	0.360362223168317	-16.4077297672026	1.10657119753604e-43	1.48442904189558e-41	88.5827265876541
UBE2T	2.53445179100266	3.73004004343894	16.3722412028499	1.50684412452202e-43	2.01682940963897e-41	88.2754657662479
ST14	3.0269265953887	6.27731083463696	16.370519876893	1.52957846901065e-43	2.0426575208516e-41	88.2605633984048
NPR2	-1.8055029427355	1.70043622145215	-16.3644171412783	1.61297837428006e-43	2.14920327014218e-41	88.2077296981318
ATP6V0B	1.40227286550245	5.76375024463696	16.3606084365232	1.66731635079049e-43	2.21663554314153e-41	88.1747568440332
AC108053.1	-0.349023590932516	0.10667645070297	-16.3577934305011	1.70865003960011e-43	2.26651664962759e-41	88.1503869467496
SDC1	3.21487406948838	5.20664352461056	16.3556592381818	1.74066841952744e-43	2.30384637343557e-41	88.1319111031397
KCTD8	-0.679797670081343	0.147120686861386	-16.3445828967554	1.91673167679739e-43	2.53123585237864e-41	88.0360246470377
PINLYP	-1.00150346570864	0.667523930359736	-16.3379495591324	2.03058260464943e-43	2.67564151766079e-41	87.9786024495256
GMIP	1.47628306219616	3.17281381545215	16.3342527819207	2.09694029113855e-43	2.75696616551971e-41	87.9466014749017
AC074131.1	-0.355404697673561	0.06085023469967	-16.3337838515494	2.1055111308334e-43	2.76212384044231e-41	87.942542231076
AL035425.1	-0.844149977249573	0.163981533372937	-16.3294628608418	2.18615429195323e-43	2.8615989230816e-41	87.9051383665072
SLC52A2	1.73052609473816	4.51241119070627	16.3282984774588	2.20840856958501e-43	2.88437573768634e-41	87.8950591918292
C11orf96	-3.41851809378432	2.96907044228053	-16.3245307498827	2.28198298397798e-43	2.97393427168551e-41	87.8624451440166
AC011472.1	-1.13069307928305	0.808502574613861	-16.3215952391529	2.34100031000905e-43	3.04417123463693e-41	87.8370351974247
JAM2	-2.42338272892633	1.47431957836304	-16.3095474565203	2.59963009040215e-43	3.37310518302027e-41	87.7327516835742
KRT8	3.22795026576364	7.14214087748515	16.2965541323769	2.9106588430127e-43	3.76844712557115e-41	87.6202887765875
FYCO1	-1.58360446640863	2.56498027637954	-16.2893083463231	3.09998718447045e-43	4.00484648720707e-41	87.5575756304965
ADGRA2	-2.49245380438124	2.02392726623102	-16.2571170833124	4.10150737111947e-43	5.28720777751664e-41	87.2789767172789
BAIAP2L1	1.69976624556439	3.31762028370957	16.2507665809797	4.33438160051643e-43	5.57530942367727e-41	87.224020351388
KIF20A	2.56923441836748	3.03906073987789	16.2455137405456	4.53695933177224e-43	5.82328039328788e-41	87.1785640065677
AC132008.1	-0.648949314751599	0.234441103930693	-16.2450164531835	4.55662102167475e-43	5.83591201411779e-41	87.1742606935707
ZNF835	-1.18284758968326	0.428059693838284	-16.2440616751509	4.59460998837267e-43	5.87191156514027e-41	87.1659984742581
SPAG5	2.21493411014851	2.82744866377888	16.2363970250837	4.9112714382331e-43	6.2631357888386e-41	87.0996731452815
AC093535.2	-1.11167401381908	0.912973678353135	-16.2302532232635	5.18078062839334e-43	6.59268202148889e-41	87.0465097567911
PEAR1	-1.50394815988635	0.969425122290429	-16.2033957949658	6.54353656523835e-43	8.30903306543632e-41	86.8141228242739
CMAHP	-1.52574163408966	0.736100755640264	-16.2019327860999	6.62730198196295e-43	8.39745575441603e-41	86.8014646879514
HCFC2	-1.01621991669382	1.18214150636964	-16.1912244667555	7.27394040296858e-43	9.19720119845135e-41	86.7088172381482
ARMCX4	-1.10300730169424	0.618857390488449	-16.1745830153035	8.40624408540056e-43	1.06063241457134e-40	86.5648448588686
DIPK1A	-1.80835735468785	1.39593395136634	-16.1722274533889	8.58016102047922e-43	1.08028226475428e-40	86.5444666718257
PLK1	2.42861906622303	2.843649102033	16.1580423359723	9.70621056498396e-43	1.21947352060317e-40	86.4217541089654
LINC01359	-0.270673821069083	0.0975375623168317	-16.1501502723794	1.03954662465439e-42	1.30331513213789e-40	86.3534846310375
SRL	-0.989979590325053	0.313353230422442	-16.1485290964027	1.0542998609716e-42	1.31902900711494e-40	86.339461097963
SVIL	-2.17950769284797	2.49816838873597	-16.147811621522	1.06089574899087e-42	1.32449268225379e-40	86.3332548112769
TACC3	2.39394278971439	3.39676094406931	16.1465812737403	1.0723027309817e-42	1.3359273457872e-40	86.3226121257662
PGM5P2	-0.40936612127516	0.190800429155116	-16.1366124016692	1.16936525483496e-42	1.45380479077567e-40	86.2363820023206
AC110491.1	-0.443979161953518	0.0963191690957096	-16.133395552262	1.20252345877357e-42	1.49190733996946e-40	86.2085572396432
CALD1	-2.76954777196066	3.87446766880528	-16.1324999605105	1.21192103208078e-42	1.50043398278051e-40	86.2008107135746
HSPA12B	-1.9492653145097	1.55390147478218	-16.1267465777578	1.27406751931737e-42	1.574095851777e-40	86.1510468666069
PRICKLE2	-1.43780345459712	1.14204074661386	-16.1248465894845	1.29528247726536e-42	1.59698655137861e-40	86.1346132020901
RBMS3	-1.02939230916333	0.52065471090099	-16.1244198958575	1.30009521283491e-42	1.59960161931968e-40	86.1309225979583
GPR182	-0.365163773261834	0.0941916340990099	-16.1131043132772	1.43445788527286e-42	1.76127125512624e-40	86.0330531519811
CLIP3	-2.79193550301557	2.65338409914851	-16.1126646224088	1.43995013082703e-42	1.76436941081769e-40	86.0292503255253
LTBP4	-3.40585060580117	3.80511683753465	-16.1080402782704	1.49900207963003e-42	1.83294643181428e-40	85.9892554473507
RAP2C-AS1	-0.495897877817484	0.319106700006601	-16.1024528797594	1.57359025510442e-42	1.92020016612095e-40	85.9409324226629
NME1	1.97132921657452	3.91683372384488	16.0868223341501	1.80254414202917e-42	2.19507767885999e-40	85.8057568750754
CALHM2	-2.15718955963326	2.54127915539274	-16.0732094497306	2.02890497104158e-42	2.46567966695477e-40	85.6880381234955
MKI67	2.49779348433316	2.85673391834984	16.069560231344	2.09427423569668e-42	2.53992724499483e-40	85.6564823852023
ZNF728	-0.384129799439552	0.0868715871386139	-16.065678431244	2.16612192282062e-42	2.619829306009e-40	85.6229160294016
SLC1A7	-0.790951924092004	0.212445364577558	-16.0655270212497	2.16897373004935e-42	2.619829306009e-40	85.6216067824753
AC091564.5	-0.321734818291365	0.100512225372937	-16.0481017617215	2.52354799628091e-42	3.04192468103419e-40	85.4709361193531
AL021308.1	-0.317605238070256	0.169402295148515	-16.0405136930185	2.69553450823362e-42	3.242662534834e-40	85.4053283160532
IGIP	-1.50072282091855	1.79859857646535	-16.0368037468331	2.78383764196224e-42	3.3421236272503e-40	85.3732523037781
SETBP1	-1.25897814754616	0.950379893033003	-16.0292629937939	2.97233154751908e-42	3.5612247353713e-40	85.3080570498418
GFUS	1.81074213723038	5.27235813244554	16.0151435384364	3.36024741621702e-42	4.01789583910521e-40	85.1859904336085
LINC01422	-0.105269321290085	0.0389091650726073	-16.0092697395714	3.53616588518667e-42	4.21975361564233e-40	85.1352122362851
SLC16A7	-0.736390152004264	0.269595949280528	-16.0021781038291	3.76086728949313e-42	4.4788990062667e-40	85.0739079186155
MIR503HG	-2.01451424128582	0.684843448749175	-15.9999911810223	3.83299869525502e-42	4.5556722692584e-40	85.0550032814707
HTR7P1	-0.781698836297015	0.602086245019802	-15.9984212560431	3.88563066872333e-42	4.60900945609224e-40	85.0414323445642
TXNDC17	1.4995125686532	3.9580544040429	15.9712823224758	4.91860049665368e-42	5.82266278316012e-40	84.8068511601214
PDZD4	-1.9209557255097	0.801566678244224	-15.9687464519768	5.02813931698038e-42	5.94050169364201e-40	84.7849334276486
PPP1CA	1.45199781636035	5.644615119033	15.9676441665396	5.07651042611722e-42	5.98574970422357e-40	84.775406372452
ZBTB38	-1.60812183583934	2.0975842300363	-15.9667051847165	5.11808200923745e-42	6.0228170210486e-40	84.7672907920627
SH3BP5	-1.68589832075672	1.1981908839637	-15.9560115245583	5.61621797735712e-42	6.59594833479055e-40	84.6748686304548
FBXL3	-1.47056282275373	2.1743100849736	-15.9537234107308	5.72894299256878e-42	6.71506696685177e-40	84.6550937807895
DIPK2B	-2.07443659943976	1.56753889436304	-15.9493944931011	5.9484319984475e-42	6.95861158212086e-40	84.6176820651403
SETD7	-1.8495761154161	1.75596966711221	-15.9306824137877	6.99805880323493e-42	8.1704055108024e-40	84.4559765303862
AHNAK	-2.37022458982878	4.41230282578548	-15.9294684373651	7.07222447935985e-42	8.2408055712729e-40	84.4454861577878
PDE7B	-1.4387371651855	0.826672854326733	-15.9116292575454	8.25719265649411e-42	9.60097623420384e-40	84.2913394971716
GLI3	-1.49989273568113	0.761246368155115	-15.9114253035513	8.27182902033144e-42	9.60097623420384e-40	84.2895772328204
AC005682.1	-1.06241039525298	0.443856776066007	-15.8976169015632	9.32551034121301e-42	1.08028675057946e-39	84.1702701339797
LINC02202	-0.446253506764073	0.16481994069637	-15.8843244582676	1.04663335159077e-41	1.20937684039425e-39	84.0554292444115
N4BP2L1	-1.37672768759797	1.13057783334323	-15.884167851071	1.04805740286914e-41	1.20937684039425e-39	84.0540762752949
CEP55	2.55857205245053	2.94286503515842	15.8805369503143	1.08162208354083e-41	1.2456890612128e-39	84.0227083248253
AF106564.1	-0.319545372952879	0.0614284716270627	-15.8685411394891	1.2003405503788e-41	1.37974154521007e-39	83.9190788898924
ACTG2	-4.97172752314755	3.03963586534323	-15.8656718282334	1.2306158270676e-41	1.41181094121904e-39	83.8942924733553
H2BP1	-0.391128222335395	0.075223560669967	-15.8647243984131	1.24077920841345e-41	1.42072805430417e-39	83.8861082281034
SRPX	-2.75421823234819	1.50338393994719	-15.8643801243339	1.24449308932951e-41	1.42224020806893e-39	83.8831342731434
AC124852.1	-0.183389688099041	0.0433097116105611	-15.848976895851	1.42253625759318e-41	1.62259236429923e-39	83.7500817349481
NUDT5	1.15585695778998	3.52976304182508	15.8423473605698	1.50679975893493e-41	1.71541358762886e-39	83.6928195076148
GAS6-DT	-1.4101558915435	0.540804276887789	-15.8419184453539	1.51242012567828e-41	1.71851990073964e-39	83.6891148494347
SPINT1	2.84214187195618	6.12664726849505	15.8398183523347	1.54024296421515e-41	1.74679424874835e-39	83.670975897825
ACACB	-1.30113084640309	1.01149282983498	-15.8311189431386	1.66105007948596e-41	1.88021377283071e-39	83.5958394955774
CLIC2	-1.9117752467258	1.70371307694059	-15.8306126655873	1.668365325269e-41	1.88490391986238e-39	83.591466911378
AC092376.3	-0.747273734106183	0.142796273686469	-15.8159151299449	1.89535999173707e-41	2.1372971200941e-39	83.4645336197413
TPM1	-2.31793808024883	3.31276267782508	-15.8119759186396	1.96127881333617e-41	2.2074415916691e-39	83.430514934842
CCL23	-1.4956049406903	0.456331532924092	-15.8099186941997	1.99661015953184e-41	2.24295939414932e-39	83.4127492255912
NUP210	2.24107702457889	3.86352759964026	15.7905675237768	2.36170710922935e-41	2.64809751660703e-39	83.2456472294872
OXCT1-AS1	-0.444935066876013	0.199836520547855	-15.7797949742898	2.59312476600881e-41	2.90210217456884e-39	83.1526317266819
UST	-1.88340821615522	0.991865996551155	-15.7762340436941	2.67449989451664e-41	2.98754709081655e-39	83.1218861725466
SKA3	1.99695717713283	2.26236037781188	15.7655929724508	2.93319740009334e-41	3.27037752148869e-39	83.0300135327803
ZDBF2	-1.07798261751375	0.40407831669637	-15.7623899902336	3.01585604981244e-41	3.35624115116487e-39	83.0023608178478
SYNC	-0.920194994063006	0.345769385409241	-15.7572329793456	3.15386094192576e-41	3.50326157375368e-39	82.9578392323617
MAS1	-0.137479727026333	0.0279065463234323	-15.7544569593478	3.23074380060577e-41	3.58196663877983e-39	82.9338738145186
MELK	2.46825330310906	2.70291953010891	15.7458332608245	3.4817322098288e-41	3.85305214215077e-39	82.859427822232
AC009951.6	-0.887771874259168	0.283080291636964	-15.7422569653596	3.59145029392195e-41	3.96708395198698e-39	82.8285557768166
HJURP	2.30068520469787	2.53007851006931	15.7380063586691	3.7263583372715e-41	4.10846561983364e-39	82.7918636579502
FBXL7	-2.45706935078187	1.84628197959406	-15.7234794133989	4.22682202007862e-41	4.65161763309652e-39	82.666471116539
LINC01750	-0.460776324586674	0.162212632716172	-15.7228546055612	4.24979305255121e-41	4.66825234258708e-39	82.6610781958044
NPAS4	-0.724163321026652	0.132801715046205	-15.7208760706651	4.32336004524337e-41	4.74030105920069e-39	82.6440009487926
SPEG	-1.85153757293017	0.901847590283828	-15.6924590862852	5.53178882389456e-41	6.0540997133993e-39	82.3987493349165
PGD	1.82076502564148	6.0830589329835	15.685769650582	5.86221143251601e-41	6.4039271838259e-39	82.3410226723397
NACC1	1.55789089426599	4.89254852639604	15.6779637416836	6.27279812490865e-41	6.83988209484305e-39	82.2736644105152
Z99129.4	-1.58797514259104	1.79871417912541	-15.6652846244473	7.00184428124191e-41	7.62085348170995e-39	82.1642615768316
CD302	-0.848442445780597	0.42208080259736	-15.6629607525551	7.14437173046675e-41	7.76176560925864e-39	82.1442107984734
C1QTNF2	-1.16436751620906	0.534416619617162	-15.6482756158498	8.11455559423477e-41	8.79970246895236e-39	82.0175116655635
CMYA5	-1.11358601052996	0.520534511805281	-15.6243093857051	9.98861111971822e-41	1.08122621677868e-38	81.8107634941811
CDC45	2.26828294955224	2.46860266859076	15.6216967190128	1.02174331316067e-40	1.10398436129453e-38	81.7882268795674
AC055874.1	-0.443042935980597	0.0699953203828383	-15.6171149030243	1.06314369841603e-40	1.14663231516823e-38	81.7487054952414
KANK3	-1.45185748847601	0.983101002359736	-15.6066535972687	1.1640619131618e-40	1.25320121944686e-38	81.6584738116479
FOXO4	-1.39010701332292	2.66929490442904	-15.606216277995	1.16848305122694e-40	1.2556861172742e-38	81.6547019455414
TOP2A	2.99614716333742	3.82213416729703	15.6019414490869	1.21259354419517e-40	1.29887061602367e-38	81.6178322411559
LRRC70	-0.385834213127612	0.148301353719472	-15.60189899552	1.21303985039315e-40	1.29887061602367e-38	81.6174660912477
HIC1	-1.8769114944291	1.29286691967327	-15.5977233092875	1.2577497808084e-40	1.34432187453419e-38	81.581452489546
CYP7B1	-1.01162202170757	0.550381489316832	-15.59111606157	1.33188302664899e-40	1.42100202198689e-38	81.5244696876692
FERMT2	-1.8133270236741	2.48342108661056	-15.5660579163123	1.65494495901318e-40	1.76251638134904e-38	81.3083838640167
CYP2U1	-1.28456634405331	1.28493112005281	-15.5606175443087	1.73483748640506e-40	1.84429673174586e-38	81.2614742984331
LRCH2	-1.50439108792484	0.595688035613861	-15.5583651688647	1.76903150666612e-40	1.87728991690442e-38	81.2420537146394
HMGB3	2.11156871957697	4.63682479729373	15.5529300507582	1.85434276215018e-40	1.96431421259e-38	81.1951918958441
AVPR1A	-2.08259384402804	0.883714399778878	-15.5478981408759	1.93698555907576e-40	2.04820713201415e-38	81.1518081026006
PARVA	-1.50072639329307	3.38999916962706	-15.5381991573181	2.10680520706554e-40	2.22382083552902e-38	81.0681902527673
AC074286.1	-0.652261141263006	0.211602320465347	-15.534408481451	2.1771499654031e-40	2.29399806726968e-38	81.0355112126892
CHRDL2	-3.15530833006994	0.905539110280528	-15.5222324539883	2.41937495345001e-40	2.54471142227741e-38	80.9305486814644
SMPDL3B	2.46629153338038	3.70642475858746	15.5041841967161	2.82882863598805e-40	2.97012012987388e-38	80.7749814059899
EHBP1	-1.26574540432601	2.02437469858086	-15.4898933917004	3.20160287748684e-40	3.35558473016597e-38	80.6518155621305
CENPM	2.47926906319435	3.64691326723102	15.4853854049838	3.32908625919135e-40	3.48305649867895e-38	80.612965896473
DBNDD1	2.24497772336876	3.57150436571947	15.4821213576047	3.4245460560545e-40	3.57663441956328e-38	80.5848372333238
KCTD7	-1.01791331252719	1.27113865828713	-15.4742326633786	3.66670356148376e-40	3.82282793944378e-38	80.5168573438034
PAK3	-0.720889214078358	0.209676968250825	-15.4556589154766	4.3065878322189e-40	4.48209448520618e-38	80.3568154977164
SERTM1	-2.53413472985906	1.24708259693729	-15.4527175186179	4.41769099874378e-40	4.58968746472634e-38	80.3314727431409
PPM1F	-1.15467352223774	1.90161280125083	-15.4521754695357	4.43847576150279e-40	4.60323384081722e-38	80.326802566505
SLMAP	-1.4278053047564	2.07767638060066	-15.4452371075843	4.71331746698585e-40	4.87976162213534e-38	80.267024782965
CDON	-1.3526723510871	0.700393628363036	-15.4364860178534	5.08434224960767e-40	5.25473403247713e-38	80.1916336828794
OTUD7A	-0.33391548988081	0.162585836138614	-15.4182474062988	5.95406697722849e-40	6.14292253916246e-38	80.0345226971286
LINC00672	-0.92228285810096	0.483808385270627	-15.4073935252018	6.5406531632407e-40	6.73641933330858e-38	79.9410353273843
ATOH8	-1.85003083133848	0.908233750531353	-15.3968759075239	7.16409329136685e-40	7.36575384128128e-38	79.8504515297413
MECP2	-0.872382673188913	2.02924221170627	-15.3934052367687	7.38258187090962e-40	7.57728312336004e-38	79.8205616817517
LRIG2-DT	-0.320872850351066	0.165241284059406	-15.383921111836	8.01418884776648e-40	8.2113655285555e-38	79.738887218746
GOLGA8VP	-0.370282155348294	0.0895223607524752	-15.3827115907102	8.09852720103617e-40	8.28349700475002e-38	79.7284716048576
RPRM	-2.96472946755299	1.22839842339934	-15.3747529378742	8.67602609873246e-40	8.85893819535006e-38	79.6599392238627
FAM83H	2.29945198517943	4.23357200582178	15.3645040336068	9.48072659955449e-40	9.66399896452358e-38	79.5716915063866
MIR27B	-1.47389731339094	0.389331539207921	-15.358328522681	1.00011751572255e-39	1.01770519874733e-37	79.5185209081532
CBLN4	-0.923011183393177	0.240520072019802	-15.3574260231833	1.00795885974217e-39	1.02393113090424e-37	79.5107506799328
SFN	4.56442212209243	6.1475284819571	15.3517053503833	1.05911155671526e-39	1.07405840411123e-37	79.4614988013175
CLDN7	2.84924697881503	5.4222647189538	15.3394771924235	1.17731684037282e-39	1.19189791946909e-37	79.3562283468731
TMEM43	-1.29514435538508	4.41482901547525	-15.3295492585595	1.28291533147762e-39	1.29659539802246e-37	79.2707675771001
SEL1L2	-0.579932463874094	0.0931904728217822	-15.3254390512736	1.3293564844981e-39	1.34125072672782e-37	79.2353883987407
CAB39L	-1.39740207699009	1.64070295948185	-15.3232749186972	1.35448018526285e-39	1.36428294863755e-37	79.216760787724
CD300LG	-0.52531289132452	0.094438188679868	-15.3124453850225	1.48751025037747e-39	1.495740637042e-37	79.1235511591022
AC106897.1	-0.280081757647122	0.0858492603432343	-15.3031441402715	1.61213982707003e-39	1.61832151187991e-37	79.043501879602
MAOB	-3.54507352412346	3.15274134334984	-15.2973855769928	1.69447481898851e-39	1.69810379541366e-37	78.9939449455254
STXBP2	1.85556850007228	3.52569136646865	15.2967007576504	1.70454167264679e-39	1.70531646431618e-37	78.9880516921086
GLIPR1L2	-0.592541935023561	0.276909335072607	-15.2889878714682	1.82213234809929e-39	1.81985098083456e-37	78.9216802279381
SGCA	-2.0959594948532	0.695056208584158	-15.2887966262422	1.82514881211806e-39	1.81985098083456e-37	78.9200345634712
FZD4	-1.61772850160565	1.8605768270198	-15.2797797431028	1.97317952083148e-39	1.96415643860054e-37	78.8424471961964
RAPGEF4	-1.00101544559328	0.703492387257426	-15.2728285985014	2.09543491216832e-39	2.08236472450546e-37	78.7826387027305
ZXDA	-0.709154295321108	0.708813220168317	-15.2716710375631	2.11651661943664e-39	2.09980355831821e-37	78.772679235225
ACTA2	-4.10214693510948	4.82182407840264	-15.2649965507551	2.24227361844312e-39	2.22085990538699e-37	78.7152548574454
PKMYT1	2.09621907121002	2.18826293059076	15.2622932155789	2.29530799331691e-39	2.26960512676946e-37	78.6919974279701
ADARB1	-1.23216360147804	1.36543368606271	-15.2440093239419	2.68844000842071e-39	2.65391900964149e-37	78.5347103296616
AC025809.2	-0.403571042406397	0.099126507960396	-15.2401890279226	2.77872141541279e-39	2.73849216507025e-37	78.5018492413089
TSPAN18	-2.29065145811194	1.5143679599703	-15.2214349365617	3.26781569641953e-39	3.2151735660782e-37	78.3405470531698
DPYD	-1.74772808242228	1.08286564286139	-15.2172260032818	3.38889885241348e-39	3.32879491078308e-37	78.3043498795104
ADCY2	-0.699628637110874	0.202018726851485	-15.2133047722838	3.50573506412615e-39	3.43787652897401e-37	78.2706281191123
NCAM1	-2.54522620419925	1.00301772948845	-15.1985434558621	3.98280983187538e-39	3.89928237032715e-37	78.1436938981557
VWC2	-0.737967975826119	0.131733962564356	-15.1960841825426	4.06837007824356e-39	3.97649718157533e-37	78.1225478704002
CCDC69	-2.19599237914733	2.36262128843564	-15.1875891112871	4.37829749214694e-39	4.27239876955363e-37	78.0495065180762
MACROH2A1	1.0591535972677	3.73322473156436	15.1851702542398	4.47078342610028e-39	4.35549584693215e-37	78.0287099446042
AP1M2	2.79429054848603	5.82089706662376	15.1751720196568	4.87423785338785e-39	4.74077467943175e-37	77.9427528288933
KCTD12	-3.04113200246205	3.13077514192409	-15.1748650745703	4.88718326659071e-39	4.7455986925439e-37	77.9401140682057
MOGS	1.04843709113934	4.95562962748185	15.1570725096245	5.69935552968165e-39	5.52521372043053e-37	77.7871660013383
LIMS2	-2.2945760411613	2.27269086891089	-15.1485242813179	6.13620277300009e-39	5.93902479138561e-37	77.7136922896445
FAM13C	-0.980185002097228	0.509895157742574	-15.1476301018026	6.1837886231947e-39	5.97534969935921e-37	77.7060069560267
ADAMTSL5	-1.71138531776279	0.720422424630363	-15.1465904713272	6.23957867312071e-39	6.01947145791468e-37	77.6970715694662
SMTN	-1.98316267877282	3.02693324910231	-15.1365733487798	6.80357438142641e-39	6.55293378873626e-37	77.6109808511569
ABLIM3	-1.27733148893913	0.571445929630363	-15.1347959332003	6.90884178870975e-39	6.64355567925007e-37	77.5957058985036
CORO2B	-2.11084383969819	1.02237820112871	-15.1259451232242	7.45775722866113e-39	7.1598083817067e-37	77.5196463758553
AOPEP	-1.4696193309888	1.89283761654125	-15.1191675629061	7.90736784090627e-39	7.57921207550866e-37	77.4614073628519
KDF1	2.08705271370203	3.92012622982838	15.1146773988255	8.22004977726977e-39	7.86623024337859e-37	77.4228256821565
MAP3K3	-1.29917843198379	2.32506538395049	-15.1055063363768	8.89760014198124e-39	8.50092738967073e-37	77.3440282268196
OLFML2A	-2.35346891159765	2.02721057846205	-15.101074242169	9.24475967812994e-39	8.81843231769226e-37	77.3059501364293
TPSG1	-0.672432208367164	0.178262925867987	-15.0960019291819	9.65870167992476e-39	9.19852026815526e-37	77.262373496771
HSPE1	1.69522264590363	4.7119868700363	15.0918633199931	1.00101252643173e-38	9.51794742532138e-37	77.2268198500198
AP001471.1	-0.291136599798188	0.07174234269967	-15.073434887225	1.17366376729578e-38	1.11417438816432e-36	77.0685224003198
MYL9	-3.4669907129661	5.85721011738614	-15.0706931233813	1.20177730599667e-38	1.13904338059752e-36	77.0449733235671
NEK2	2.40838295951258	2.72563016919802	15.0678404021578	1.2317429192087e-38	1.16558577165311e-36	77.0204718552091
AL136305.1	-0.25431985936887	0.0460834125049505	-15.0567399849606	1.35561930645738e-38	1.28076929292278e-36	76.9251386028392
ZC3H12B	-0.67565522643742	0.338972723128713	-15.0430981465054	1.52502904012356e-38	1.43853810741941e-36	76.8079922700673
ANGPTL1	-2.71920714395533	1.09189879606931	-15.0385992246553	1.5854124358117e-38	1.49312685931825e-36	76.7693619863381
SLC9A9	-1.22812108569424	0.869835037749175	-15.0367898645928	1.61036540007416e-38	1.51422760490834e-36	76.753826252781
RBFOX2	-1.35659938365245	3.10413730187789	-15.0362403796799	1.61802075353924e-38	1.51902242212601e-36	76.7491082543954
IFFO1	-1.45318773937665	1.28567729468977	-15.0323567674268	1.67317321320849e-38	1.56832278456373e-36	76.715763390946
AC011912.1	-0.1662501324871	0.0779836585676568	-15.0157600733065	1.93082993165532e-38	1.80698315509419e-36	76.5732770486753
TIPARP	-1.57288485931055	2.27786035689109	-15.0001533524222	2.20916567979189e-38	2.06421523353762e-36	76.4393100765866
TMEM132A	2.39807652882495	4.62364756944884	14.9997737490898	2.2164130627126e-38	2.06773593528763e-36	76.4360518344519
OSBPL1A	-1.58688732303742	1.96568713006931	-14.9974412989442	2.26146842068819e-38	2.10646212909463e-36	76.416032015896
MFAP4	-4.10752663925448	3.35382653765677	-14.9968379459585	2.27327144176111e-38	2.11414244083783e-36	76.4108534059855
AC087477.5	-0.140419318778998	0.0270782512310231	-14.9920364643069	2.3694199573586e-38	2.20011749696797e-36	76.3696430961824
KCND2	-0.904445556415991	0.393408725283828	-14.9896717904943	2.41825438862827e-38	2.24195949380674e-36	76.3493481887209
KRT18	2.90452697236802	7.65786491130363	14.9856174032116	2.50433536233824e-38	2.31814856039991e-36	76.3145523101788
RECQL4	2.17660947175224	3.17091546821122	14.9819121763644	2.58567716085904e-38	2.38972063201198e-36	76.2827541991302
PURG	-0.657752545938699	0.19318666920462	-14.9753528355078	2.73620119810246e-38	2.52491038198191e-36	76.2264649537037
SYNE3	-0.775254837340938	0.360637732346535	-14.9716432843914	2.82517092121353e-38	2.60296794317762e-36	76.1946328578788
IQGAP3	2.11091305119606	2.32691084792739	14.9704149236557	2.8552642011248e-38	2.62662206935361e-36	76.1840923991846
SPC24	2.55340914650799	3.12747688268977	14.9702031891859	2.86048368633953e-38	2.62735647647757e-36	76.1822755363247
CADM3-AS1	-0.570773470965458	0.11098370879538	-14.9642365401034	3.0115522434268e-38	2.76184436990932e-36	76.1310781045267
GIMAP8	-1.79792627471844	1.37381714250825	-14.9637484826533	3.02425633088961e-38	2.76922158668377e-36	76.1268904086751
LAMA4	-2.12496445450853	2.14831930992409	-14.9616793264751	3.07871355781261e-38	2.81474939384815e-36	76.1091365767894
CDC42EP3	-1.79521782932239	2.28323528660396	-14.9538924497032	3.29257882658617e-38	3.00565410026937e-36	76.0423265786293
FAM180A	-1.16752096058827	0.38138313160396	-14.9512557006598	3.36830983622489e-38	3.07006976437633e-36	76.0197048888022
AL161457.1	-0.312204454232196	0.0681297788679868	-14.9472922345651	3.4854318900152e-38	3.17195652263298e-36	75.9857018692968
KCNE4	-2.13012338319541	1.16655637483498	-14.9435831414091	3.59871912721969e-38	3.27004711885756e-36	75.9538823305092
CRB3	2.05917522764733	3.89960189745875	14.9368979543727	3.81227475086232e-38	3.45880994838924e-36	75.8965344061957
FLT4	-1.46219462934808	1.28954314852145	-14.9350638173751	3.87304746356143e-38	3.50859133562599e-36	75.8808011779208
POU6F1	-1.18332726896535	1.33383181025413	-14.9343819101066	3.89588789194978e-38	3.52391065075951e-36	75.8749518489444
TCEAL4	-1.64889724291535	5.34092411336634	-14.9324386437153	3.96171817428561e-38	3.57800951281567e-36	75.8582829280085
AL356495.1	-0.38528455780725	0.0968927170726073	-14.9306570183888	4.0230485627489e-38	3.62788629648678e-36	75.8430008082036
AC103740.1	-0.417149800931663	0.0810278555808581	-14.9214632519674	4.35493437285348e-38	3.92122249962975e-36	75.7641443465727
AC092807.3	-0.244004548911834	0.0998733489075908	-14.9191629314014	4.44216581521305e-38	3.99371539940493e-36	75.7444152309534
CACNA1C	-1.32450440535853	0.598797626759076	-14.9119272296754	4.72809685324222e-38	4.2443596933176e-36	75.682359847123
EZH2	1.83775625517164	2.63834565349175	14.9082379936508	4.88088663531166e-38	4.37490874927098e-36	75.6507216465769
ATP1B2	-2.2298241791968	1.33530849531683	-14.9050001584474	5.01903990125575e-38	4.49196512367358e-36	75.6229555293553
KCNJ8	-1.72109128357964	1.46262187423762	-14.8970553077007	5.37481202550854e-38	4.80314216902099e-36	75.5548280995188
WDFY3-AS2	-0.484770475854158	0.340037245023102	-14.8845543669859	5.98628857207686e-38	5.34154911370588e-36	75.4476429483932
EPCAM	3.20872746059307	7.41842380721452	14.8820448955723	6.11717056549497e-38	5.45015135225892e-36	75.4261279406556
KLF17	-0.447738327240725	0.0928368359075908	-14.8698284350208	6.7963147538772e-38	6.04617659997994e-36	75.3213976167249
LRCH1	-1.21178185655075	1.68013047856106	-14.8687561056576	6.85940841201651e-38	6.09318480868319e-36	75.3122052761031
DUSP1	-3.19590450776333	5.57788736855776	-14.8658263533471	7.03478785075093e-38	6.23964682994889e-36	75.2870910374889
AC055839.2	-2.29042930984616	1.71937996123102	-14.86440156314	7.12168966288427e-38	6.30731224435504e-36	75.2748778099356
EHD2	-2.49604817894734	3.80043000530363	-14.8575824970378	7.55268258283298e-38	6.67906648586333e-36	75.2164275764131
SNED1	-1.50861924875874	1.06197735073927	-14.8557158075494	7.67514214723685e-38	6.77727596409873e-36	75.2004277876911
COX7A1	-2.49207951109435	3.1026485269769	-14.849575105657	8.09215455659799e-38	7.13490309844138e-36	75.1477966872694
DENND2B	-1.78297524802004	2.25704629943564	-14.8479237695477	8.20810731342213e-38	7.22641767873685e-36	75.1336438787098
PCDHGA6	-0.557780132290298	0.312073755594059	-14.8332732416151	9.31229987247335e-38	8.18642077694488e-36	75.0080917330886
KCNA1	-0.0722024172280384	0.014498288640264	-14.8330380441837	9.33118634387064e-38	8.19090710276515e-36	75.0060762915355
FRMD7	-0.566039389714605	0.0879043906633663	-14.830426259705	9.54350294467275e-38	8.36492255889481e-36	74.9836958527805
CYP4F24P	-0.416409733813113	0.0917850127128713	-14.8295674499705	9.61436598761446e-38	8.41462338064749e-36	74.9763368249875
IDH2	2.06057847219851	6.46609748819802	14.8263168690161	9.88737356138366e-38	8.64083747988745e-36	74.9484836149104
AL139805.1	-0.193248580189659	0.0516153985808581	-14.8254944830107	9.95766229067331e-38	8.68948600510783e-36	74.9414369951504
BX323043.1	-0.394802225653944	0.200316553059406	-14.8081744294596	1.15596269315223e-37	1.00726385580583e-35	74.7930439697854
NTRK3	-0.604259663646162	0.184456461887789	-14.8077379505098	1.16031616156434e-37	1.00957699170254e-35	74.7893046944965
POLR2M	-1.28831105992004	2.05097531826733	-14.7854395103075	1.40594270999271e-37	1.22150522553708e-35	74.5982987390072
SCN7A	-1.29839744386983	0.246597184544554	-14.7850799814809	1.41030169777154e-37	1.22350363494116e-35	74.5952194219655
ITGB1BP2	-1.17288754166759	0.628941663858086	-14.7842905984792	1.4199197229405e-37	1.23005203170824e-35	74.5884585015316
AC114490.3	-0.410646888007356	0.253206133089109	-14.7806489764599	1.46514533877411e-37	1.2673827081125e-35	74.5572694077123
AC007998.3	-0.543921926396695	0.203663846085809	-14.7777512298755	1.50215839737291e-37	1.29751114942849e-35	74.5324521795114
AL035425.3	-0.583057292961833	0.117643216046205	-14.7767236430805	1.51550691799531e-37	1.30714121358066e-35	74.5236517805747
AL132642.1	-0.36908684628838	0.092218452980198	-14.7753023696584	1.53416496902826e-37	1.32131625528177e-35	74.5114799515365
AL021368.2	-0.329058742865245	0.215495305287129	-14.7734652641154	1.558622285505e-37	1.34043772157316e-35	74.4957471953647
GPI	1.49400575593593	5.46217143011881	14.7674467417997	1.64150739690828e-37	1.40968005890272e-35	74.4442074273595
CCND2-AS1	-0.33856143118145	0.116008105009901	-14.7665401788187	1.6543681784325e-37	1.41867442625841e-35	74.4364443383038
LMCD1	-1.63899410671365	1.80965677211551	-14.7573844103293	1.79003132294017e-37	1.53279814738279e-35	74.3580457783795
MIR133A1HG	-0.101937584416205	0.0250379004521452	-14.7542525261296	1.83894317070776e-37	1.57241547921799e-35	74.3312299968827
TACR2	-1.74621391212463	0.858307744313531	-14.7511099144363	1.88936430740281e-37	1.61320765367854e-35	74.3043232691261
MDFIC	-1.95451646173113	1.85099387969307	-14.7491146299344	1.92209160675477e-37	1.63879681369607e-35	74.2872403132038
PCDHB15	-1.29172337578955	0.703938777211221	-14.7486587678262	1.92964791110522e-37	1.64288232683739e-35	74.2833374262773
ANO6	-1.6252003820565	2.71528374258416	-14.7461696763245	1.97143308179382e-37	1.67605656297227e-35	74.2620272784116
CYYR1	-2.16380461844296	2.04935326228713	-14.7422232757684	2.03954261336823e-37	1.73148426978048e-35	74.2282416712899
APBB1	-2.19972374103678	2.29098532583168	-14.7398887154672	2.0809351770701e-37	1.76410463292075e-35	74.2082558977118
SNX21	-1.23083127289126	2.08867886207921	-14.7322831051293	2.22169370442969e-37	1.88074917055759e-35	74.1431490563396
CCDC80	-2.86355325446279	2.47316769868977	-14.7282233211914	2.30068161923099e-37	1.94484504389815e-35	74.1083979963547
AC091588.3	-0.496295692259488	0.0982323303564356	-14.7277201601629	2.31066457082792e-37	1.95050942401407e-35	74.1040911301063
AC104088.3	-0.269294441280277	0.0684981220066007	-14.715363864629	2.56986896684864e-37	2.16623550486403e-35	73.9983333546554
NAP1L2	-1.55935632632068	0.787865638907591	-14.7079916723209	2.73814954852277e-37	2.30481605127567e-35	73.9352414072533
ABRACL	2.14076762777366	5.48726754445545	14.7037003901776	2.84112632360791e-37	2.38811335265979e-35	73.8985185380946
AP2S1	1.4881080167274	6.33043363725743	14.7031288486627	2.8551302224336e-37	2.39649468543166e-35	73.8936276724954
ZDHHC12	1.55252247697548	4.57952288974257	14.6942041601989	3.08296368036326e-37	2.58408014997105e-35	73.8172602150829
ESRP2	1.96609923833273	3.14726534510231	14.6868556161758	3.28412794334607e-37	2.74881508858066e-35	73.7543852734845
ASB2	-1.8013845144161	1.21357364452805	-14.6850876953794	3.33444913609962e-37	2.7870085627425e-35	73.7392595135482
SNTG2	-0.379313728852985	0.0902519415412541	-14.682825610842	3.39996057887654e-37	2.83777327697888e-35	73.7199062801916
AFAP1L1	-1.24971522158241	1.13072389290759	-14.6807967749525	3.4598097298388e-37	2.88367619656565e-35	73.7025490154902
FOXL2	-2.45783160342431	1.33413112042244	-14.6728590218486	3.70425274261181e-37	3.08309002430241e-35	73.6346430538567
PRSS8	3.39233648724967	5.56713522131023	14.6690945247654	3.82613724276629e-37	3.18008192903318e-35	73.6024405988967
TMEM245	-1.41069288272729	2.78247059461716	-14.6608596612049	4.10690592400684e-37	3.40867455790439e-35	73.5320022263095
FAM131B	-1.05647847083785	0.436086308462046	-14.6545004469656	4.33772708985218e-37	3.59523162857246e-35	73.4776120016391
AC002451.1	-0.205116781479424	0.079991000660066	-14.6499144544558	4.51218465572915e-37	3.73461835008379e-35	73.4383905172994
PCDHGA12	-0.471316390413433	0.197500400528053	-14.6419890771297	4.83035608895452e-37	3.99240015713909e-35	73.3706138815826
AC119396.1	-0.502019156247441	0.195286273257426	-14.6370246022783	5.04097471566945e-37	4.16069450594567e-35	73.32816153159
PPP4C	1.29602147499382	5.95203721411551	14.6353932431594	5.11216831730408e-37	4.21360369753716e-35	73.3142119311178
SMOC2	-3.16655857434296	3.43208761166007	-14.629629847469	5.37182331331438e-37	4.42148675956141e-35	73.2649317376113
CDC6	2.01389747764979	2.36382820156766	14.6210471978678	5.78310308886679e-37	4.75342278370797e-35	73.1915513673138
ABCA6	-0.596203411786141	0.186918626056106	-14.6167695381105	5.99968428676483e-37	4.92463036062947e-35	73.1549807001747
EFEMP1	-3.16820051216908	2.40447068041914	-14.6101123862222	6.35296444668232e-37	5.20741542307573e-35	73.0980707863026
LINC02739	-0.42046858505597	0.191869695415842	-14.6063754147244	6.56030429679473e-37	5.36996147996722e-35	73.0661264881799
KPNA2	2.22269713219051	4.12833445387459	14.6051388117758	6.63039268551874e-37	5.41986720938545e-35	73.0555560880317
MPRIP	-1.27894114996162	2.9959665959637	-14.5894660018788	7.58626503694303e-37	6.19270566415403e-35	72.9215990075262
CALCOCO1	-1.37459409831482	2.91355173807591	-14.5866898044947	7.76939727231654e-37	6.33349755421063e-35	72.8978731013614
Z95114.3	-0.339904600446588	0.152118586138614	-14.5798610370537	8.2388642448404e-37	6.70699980107028e-35	72.8395164221264
H2AX	1.97517632815245	6.00295133625413	14.565929373894	9.28633096207864e-37	7.54936785339873e-35	72.7204748446969
CTSG	-1.20837055219264	0.293029627775578	-14.5463154899453	1.09902235266289e-36	8.9223499114341e-35	72.5529134824239
RTKN	1.37388025818561	3.82414104968977	14.5424434046456	1.13618219923182e-36	9.211446050989e-35	72.5198388487561
VAMP8	1.93894858244648	6.91108739204951	14.5365715945003	1.19494097620582e-36	9.67462634781785e-35	72.4696858318377
PDK4	-2.60671780885555	2.30807775481188	-14.534897190115	1.21224596913671e-36	9.80137975617517e-35	72.4553848464834
AC145124.1	-0.506425383698934	0.197066874973597	-14.5309014021476	1.254560497574e-36	1.01297237349633e-34	72.4212582164299
CAV2	-1.80296439985224	1.76806952645215	-14.5268962769239	1.29845409840678e-36	1.04699093223907e-34	72.3870534694873
SELP	-1.97248740492345	1.07035132539604	-14.52485276816	1.32143717213373e-36	1.06407922531695e-34	72.3696020353033
AL162388.2	-0.797896837628678	0.154722793290429	-14.5095702380417	1.50670048622264e-36	1.21161961833224e-34	72.239103731361
PIP4P2	-1.48219998020053	1.38131652240594	-14.5044370937177	1.57457525443832e-36	1.26449031953387e-34	72.1952769213728
CLEC1A	-1.15846387892889	0.837846660854785	-14.4987569017313	1.65324793923426e-36	1.3258780740199e-34	72.1467825760865
AL158847.1	-0.314480221088593	0.0760422018283828	-14.4950888605672	1.70612534568891e-36	1.36644084795491e-34	72.1154686323479
RPS6KA1	1.66506475600288	3.95879479457756	14.4754347234715	2.01959106052118e-36	1.61531948793529e-34	71.9477056613819
FOXJ2	-1.22425779805938	2.31453296146535	-14.4715377940504	2.08826489286422e-36	1.66800158317529e-34	71.9144471834747
LINC01391	-0.92537908398017	0.206620215359736	-14.4570926026776	2.36379951828803e-36	1.88555052313158e-34	71.7911780524981
DSTN	-1.44774216226951	6.39684298288119	-14.4525139040758	2.45849688640011e-36	1.95845971136862e-34	71.7521099509794
RUSC2	-1.51050756094253	2.44549242765347	-14.4477106242195	2.56191322265045e-36	2.03811000110372e-34	71.711127964255
KIF4A	2.07298150037367	2.47107936917822	14.439825877487	2.74117669659065e-36	2.17780625064562e-34	71.6438599221321
AC113167.1	-0.0703649654696162	0.0126056642673267	-14.4337743079317	2.88721236949847e-36	2.29076594769273e-34	71.5922359361771
CDCA3	1.93661337297921	2.27643136456436	14.4315124927535	2.94376692688809e-36	2.33252316218904e-34	71.572942118324
LMNB1	2.40422159359862	4.34005364928713	14.4280253024776	3.03313596091457e-36	2.40013542941771e-34	71.5431966263248
NOSTRIN	-1.55126241307058	1.25738242976898	-14.4241840357842	3.13471817899564e-36	2.47721937796774e-34	71.5104323843892
AP001528.1	-0.799218085778891	0.472040888792079	-14.4236576033001	3.1489018556322e-36	2.48512338080551e-34	71.5059422793539
MAGEH1	-2.60085309986823	2.792772507967	-14.4192255058636	3.27088550493191e-36	2.57796966712983e-34	71.4681407250522
CASP4LP	-0.723171547703198	0.407537863151815	-14.412994756069	3.45039395819274e-36	2.71584850004662e-34	71.415001933762
RCC2	1.6403839057387	5.84218137721122	14.4072431996272	3.62481588136954e-36	2.84936419817655e-34	71.3659536201086
Z70719.1	-0.221173024267484	0.0369969337821782	-14.4065569220771	3.64620739152066e-36	2.85994323257047e-34	71.3601013966147
NDUFAF4P3	-0.516781685910767	0.242653469980198	-14.4065028222368	3.64789905310451e-36	2.85994323257047e-34	71.3596400630322
EPB41L3	-1.26766519627463	1.03498570209241	-14.4007940794056	3.83088380146343e-36	2.999445740047e-34	71.3109608222018
FOXM1	2.52403950919264	2.86267414819472	14.3986928037934	3.90052065922549e-36	3.04995054231307e-34	71.2930438367518
TBL1X	-1.69909704331834	2.66241317577558	-14.3943119325205	4.04979533762604e-36	3.16251231969911e-34	71.2556909111576
HSPB3	-1.61032513170885	0.42814923020462	-14.389732143733	4.21195020364454e-36	3.28482368440924e-34	71.2166441561506
KIF2C	2.4856549281758	3.04619970412871	14.3681250650626	5.06887455826837e-36	3.94794244265025e-34	71.0324553460208
SLC23A2	-1.47121940337751	2.08392717248185	-14.3651790066152	5.19847589541693e-36	4.04358412352018e-34	71.0073457076358
AC040168.1	-0.0803323962768656	0.0223061028250825	-14.3472265792019	6.06291944149318e-36	4.70981847907994e-34	70.8543553828294
ORC6	1.70481096928124	2.04889466690759	14.3406700798437	6.41322607652093e-36	4.97544107114112e-34	70.7984898238485
AC009159.3	-0.839315047886994	0.384297250059406	-14.3395032490681	6.47765426518021e-36	5.0188730119539e-34	70.7885481781075
PDE5A	-1.52027788712527	1.25253376408911	-14.3349699092868	6.73416159008507e-36	5.21082058351543e-34	70.7499245894774
AP001189.1	-0.508762921626226	0.175989160135314	-14.3340605324992	6.78682497633179e-36	5.24474184484356e-34	70.7421770665583
SAMD4A	-1.44268574329936	0.996103657052805	-14.3319117251968	6.91290538742074e-36	5.33523673322405e-34	70.7238704601531
MPDZ	-1.31865945485768	1.45570929864686	-14.3298736286495	7.03465028866184e-36	5.42215515829192e-34	70.70650751876
AC000085.1	-0.424585942106717	0.148546231864686	-14.3200457867031	7.65244506159941e-36	5.89069757351902e-34	70.6227886938995
FILIP1	-1.11723290793827	0.592824111887789	-14.3088739456897	8.42077055646974e-36	6.47375332288909e-34	70.527634032013
GIMAP6	-1.94655331442676	1.74760780021452	-14.3035091273193	8.81664183740609e-36	6.76933558748749e-34	70.4819448685604
TPI1	1.61872374086237	8.0630135390066	14.2979108828689	9.24956278367767e-36	7.09256474252404e-34	70.4342711871176
LHFPL6	-2.09389886114893	2.42440785052145	-14.2976945896996	9.26670839905526e-36	7.09655515503424e-34	70.4324293425328
GALE	1.8334602662225	4.09768380677558	14.2968282088213	9.33570537086514e-36	7.14019257496014e-34	70.4250517284873
RASGRP2	-1.18603727239552	0.831018360666667	-14.2956617300341	9.42941252746764e-36	7.20259252274832e-34	70.4151187821676
BUB1	2.05477498597761	2.29620460207261	14.29407835269	9.5581149703824e-36	7.29152886193729e-34	70.4016360539871
PER3	-1.55422441790469	1.38126064807921	-14.2881850546912	1.00527476578469e-35	7.65903378285725e-34	70.3514560982137
SYDE1	-1.88319668223976	2.13784478188449	-14.2863787887824	1.02094072831213e-35	7.76843081452045e-34	70.3360769809954
DENND2A	-1.96812719190458	1.84560472261716	-14.2628439460294	1.24879021151749e-35	9.49000714831839e-34	70.1357276955919
ENPEP	-1.5819747594533	0.893480014442244	-14.2538625118761	1.34855994172333e-35	1.02351049370105e-33	70.0592864482268
TXLNB	-0.902829158558635	0.369259683831683	-14.2381787969521	1.54223885507488e-35	1.16901311786396e-33	69.9258240568871
AL118508.3	-0.252852278840725	0.0852858601584158	-14.2373863571692	1.55273043342041e-35	1.17546638811305e-33	69.9190814492625
ADAMTS5	-1.89837056354744	1.08218496577228	-14.2362392104538	1.56804456233693e-35	1.1855494173791e-33	69.9093208860674
SGCE	-1.19350993937505	0.86143584449835	-14.2291210856811	1.66649898847411e-35	1.25838672665885e-33	69.8487593105599
RASA4	-0.228831670097441	0.0852803427260726	-14.223140744908	1.75397127875892e-35	1.32275699470567e-33	69.7978826210954
CENPF	2.32847801815043	2.81422687338614	14.2134958468157	1.90480411662643e-35	1.4346868724811e-33	69.7158390991752
RAB8B	-1.46352348298091	1.886934977033	-14.2036039652596	2.0729598170171e-35	1.55936434235285e-33	69.6317058791386
AC026471.6	-0.569435550719723	0.274850728369637	-14.1875790918402	2.37739001503134e-35	1.78610817222842e-33	69.495434132432
CENPA	2.17934359001055	2.35044422891419	14.1870974357516	2.38720053312839e-35	1.79121421820986e-33	69.491338709128
TSBP1-AS1	-0.460462546104264	0.142982651016502	-14.1809821758971	2.51532940359527e-35	1.88497453300701e-33	69.4393442787027
SOCS2-AS1	-1.14124844424574	0.501119159231023	-14.1797077845406	2.54288341600233e-35	1.90322333454371e-33	69.4285094391506
MS4A2	-0.701587620466098	0.18258908210231	-14.1771336316278	2.59946252697975e-35	1.94123255114502e-33	69.4066246478463
AC011472.4	-1.33021842007228	1.05507020289109	-14.177100430346	2.60020043197779e-35	1.94123255114502e-33	69.4063423841293
KBTBD13	-0.175083171245629	0.036898987960396	-14.1562691597613	3.10695740361921e-35	2.3166519149922e-33	69.2292691815536
NXPE3	-1.0816231591855	0.981593901554455	-14.1477529212753	3.34150753199507e-35	2.48841814666505e-33	69.1568929871349
PTPN21	-1.33912170016887	1.69143713683168	-14.1469493495032	3.3645317407863e-35	2.50242838247443e-33	69.1500641906226
CDCA5	2.43897915531535	3.04744144339274	14.1222414939633	4.15531098075536e-35	3.08672082066686e-33	68.9401332907719
MTUS2	-0.591736619134861	0.160299977188119	-14.1046371320159	4.82954070800655e-35	3.58308508932217e-33	68.7906023199967
ST8SIA1	-0.599619047331663	0.275636913270627	-14.1013048160067	4.96895501169511e-35	3.68192131521204e-33	68.7623019515519
ZNF582-AS1	-0.870671751913645	0.534293023125412	-14.0982859282808	5.09872196789536e-35	3.77337173581716e-33	68.7366646032455
GALNT15	-1.12081843119147	0.364995160415842	-14.0974006357116	5.13741394889357e-35	3.7967942669125e-33	68.7291466296294
AL035530.2	-0.270443861472068	0.185787363924092	-14.0972699727644	5.1431493847318e-35	3.7967942669125e-33	68.7280370377723
GTSE1	2.02051425598934	2.26394451757756	14.0922849596303	5.36680680587152e-35	3.95698794109835e-33	68.6857057814093
PGP	1.52380091765586	3.16502038532013	14.0886676513333	5.535156132831e-35	4.07605605335499e-33	68.6549905701938
PPM1G	0.969861299097545	5.68966483746205	14.0857531801625	5.67462276659139e-35	4.17358672215627e-33	68.6302444389986
SLC8A2	-1.21166588258859	0.371539002762376	-14.0821849306935	5.85016057278882e-35	4.29737320592239e-33	68.5999486373639
NR2F2	-2.14700436479392	3.61026674640594	-14.0786652925507	6.0286168601495e-35	4.42299523639635e-33	68.5700670943556
REEP1	-1.6302520998306	1.01006840619472	-14.0740925515338	6.26860999514048e-35	4.5933993363898e-33	68.5312470360487
NFASC	-1.40375954093262	0.654147769260726	-14.0728442811694	6.33576499119183e-35	4.63689046960045e-33	68.5206503534694
TLCD1	2.05931140778955	3.40081902256436	14.0627688621635	6.90477399823715e-35	5.04710952513209e-33	68.4351262202225
EIPR1	0.957730821369723	2.96068336186139	14.0583613029276	7.16946895009258e-35	5.23415271863823e-33	68.3977170595277
AL135960.1	-0.154601537630384	0.0308251609636964	-14.0565330016901	7.28221778169939e-35	5.30994301979202e-33	68.3822000575818
F11R	1.67713244612132	5.07244018032013	14.0454694512525	8.00326939206339e-35	5.82855747747734e-33	68.2883112841397
ARHGAP31	-1.32736035188028	1.24804776856436	-14.0400843182316	8.3796042779876e-35	6.09516209826155e-33	68.242616856
FOXN3	-1.29466880229478	1.95156583429043	-14.0374033296995	8.57349842093598e-35	6.22857323546409e-33	68.2198692321869
NCAPH	1.75200550076951	1.88605970242904	14.0199114088373	9.95327729329939e-35	7.22214175468746e-33	68.0714760267221
LIX1L	-1.72828556351514	2.75651839259406	-14.0182243571459	1.00975454724481e-34	7.31118697699326e-33	68.0571659048675
KIF18B	2.00095063661823	2.13338738585479	14.0181888801591	1.01006015920566e-34	7.31118697699326e-33	68.0568649813534
GPM6A	-1.49906670189371	0.384338743584158	-14.0165496971143	1.02428184971494e-34	7.40510918284788e-33	68.0429612470721
MMRN1	-2.07307918925064	1.27369884405281	-14.008582811584	1.09630197577321e-34	7.91615279638817e-33	67.9753900500477
PKM	1.58356030563124	7.50516856489439	14.0013124590873	1.16642786056419e-34	8.41229471720246e-33	67.9137334935632
LAMTOR2	1.53418549934701	5.72170785155776	13.9977432912818	1.20247543853767e-34	8.66175853163374e-33	67.8834674501879
MOSMO	-0.854299656791151	1.30207407763036	-13.9973137765562	1.20688771382589e-34	8.68301648541537e-33	67.8798253342378
AC025809.1	-0.490979828279318	0.10080615369967	-13.9963565065714	1.21677969913653e-34	8.74359941724145e-33	67.8717081453984
GIMAP1	-1.31095138669723	0.93872601689769	-13.9954991327535	1.22570809407143e-34	8.79712015777571e-33	67.864438126633
KIF26A	-1.48594347991823	0.692045470118812	-13.9944780696777	1.23642645591357e-34	8.86334318402606e-33	67.8557802422187
ST3GAL5-AS1	-0.323651937227079	0.11020887950495	-13.9926270145606	1.25609658860939e-34	8.99350023750482e-33	67.8400849564489
AC012409.3	-0.76950043092452	0.232383313151815	-13.9908479362318	1.27529620858176e-34	9.1199792764607e-33	67.8250003793162
FEN1	1.91692797317857	4.40732669911551	13.9865380610626	1.32303120257383e-34	9.44997298982631e-33	67.7884591681638
MYO9A	-0.775710124399573	0.955058447059406	-13.9858579481127	1.33072520509239e-34	9.49351821885057e-33	67.7826930567499
RHPN1	2.21544392956716	4.05454339176568	13.9821392126211	1.37359130669262e-34	9.78757920657343e-33	67.751166036691
ZNNT1	-0.996372761963966	0.956773722270627	-13.9812789736117	1.38370205398422e-34	9.84781580384676e-33	67.7438732784311
RADIL	-1.01930635212527	0.5878506679967	-13.975217237785	1.45708588697897e-34	1.03576845700358e-32	67.6924870124561
LINC00924	-0.710209128341897	0.191781252831683	-13.9743793558926	1.46753042442279e-34	1.04194660134018e-32	67.6853845282122
CRISPLD2	-1.99476404966183	1.93587852378878	-13.9719920369786	1.49770097052917e-34	1.06209875388588e-32	67.6651484036197
MAN2A1-DT	-0.725520820572814	0.446125279264026	-13.9711982130471	1.50786974278725e-34	1.06803546131845e-32	67.6584197113932
CCN5	-2.02291793451343	0.637317763161716	-13.9665363768803	1.56899346210237e-34	1.11000683895663e-32	67.6189062042697
BSPRY	2.15423463373315	3.58671949709571	13.961491920051	1.63792310564266e-34	1.15739424969116e-32	67.5761527625699
FILIP1L	-2.6158957392597	2.30606363844224	-13.9510626109389	1.79016833423797e-34	1.26347189547221e-32	67.487771292252
DNAJC27	-0.684472058170042	0.985850662277228	-13.9409159294427	1.95183227736261e-34	1.37593756520555e-32	67.4017983720829
ATP5MF	1.81698203720064	5.1205195589769	13.9309666370377	2.12449246142043e-34	1.49587930692929e-32	67.3175108799717
GSN	-2.08104817993688	5.38479670809901	-13.92338557651	2.2662181317604e-34	1.59378159664054e-32	67.253294991842
FEM1B	-1.09498877802644	2.9377697909637	-13.9171616389756	2.38959947325897e-34	1.67856652360946e-32	67.2005803068869
AC027307.3	-0.66588663025725	0.439735205468647	-13.9112026096012	2.51400752104238e-34	1.76387160511199e-32	67.1501140501458
DOCK4	-0.925767823871428	0.779625543844884	-13.908997475745	2.56166596408881e-34	1.7951901326404e-32	67.1314402324348
GLIPR1	-1.47233608917271	1.31363986745215	-13.9052022286597	2.64581209656496e-34	1.85197497600195e-32	67.099302292299
AC012409.4	-0.372256487729211	0.079406088310231	-13.8986401629054	2.79786353815406e-34	1.9561016056692e-32	67.0437395493706
KCND3	-1.55947910885405	0.762662781346535	-13.8944472602358	2.89955449480899e-34	2.02481580450075e-32	67.0082401022446
AP003548.1	-0.325065802010128	0.0744952108646865	-13.8890138720145	3.03683853064704e-34	2.11819487512631e-32	66.9622414619643
HSD17B1P1	-0.882279240563646	0.707465747894389	-13.8873907512877	3.07909445455719e-34	2.14515059965967e-32	66.9485010047438
LINC02447	-0.30097696740661	0.151746776046205	-13.8615435209747	3.83681107886016e-34	2.66990833704242e-32	66.7297394751709
CCNA2	2.17592911688337	2.97602467961716	13.8542348824765	4.0830139252408e-34	2.83790957351211e-32	66.6678979564768
TIMM23	1.01611626929765	5.83564674519142	13.8406041999585	4.58508646416755e-34	3.18315342647296e-32	66.5525820282722
DLGAP5	2.27976857990448	2.48384438116502	13.8332145669338	4.88257041756852e-34	3.38572359632257e-32	66.4900759781738
LINC00028	-0.307705583472495	0.0903854248877888	-13.8258680392912	5.19741221686318e-34	3.59984400712737e-32	66.4279418396395
FAM122A	-0.98000597797793	2.20422923442244	-13.8129302043927	5.80193730092515e-34	4.01387343401722e-32	66.3185363055399
GNA14	-1.71891991581716	1.2876877969703	-13.8094977528109	5.97377928993807e-34	4.12795095189709e-32	66.28951445826
ZNF727	-0.970158233582729	0.339257755330033	-13.807558223504	6.07311647558722e-34	4.19172000923022e-32	66.273116181461
KL	-0.714495717123881	0.333012666854785	-13.8067057078306	6.11729993953311e-34	4.21731767409089e-32	66.2659085183793
RBM24	-2.19196612477431	1.22935457183498	-13.8049957101659	6.20689384320616e-34	4.27412607671161e-32	66.2514515024764
SRF	-1.0981397015695	4.20884039385809	-13.7990199015441	6.53040299099265e-34	4.49169280724213e-32	66.200932716306
LLGL2	1.93040077779073	4.31711912833993	13.7973419699729	6.62422952162098e-34	4.55096055238578e-32	66.1867485557959
EMILIN1	-2.96024411384019	3.709058163033	-13.7950597410207	6.75401053885546e-34	4.63476425280096e-32	66.1674566692279
SKA1	1.8328001252904	2.02345798834653	13.7862474719376	7.27939427468039e-34	4.98953360509148e-32	66.092972457138
PTPN6	1.45485482506876	3.78993928380528	13.7860911606202	7.28907265079951e-34	4.99041152556524e-32	66.091651358272
AC018647.1	-0.154484811484328	0.073968350320132	-13.7833914261219	7.45827423721949e-34	5.10037817140671e-32	66.068834498112
ENOX1	-1.14005695881759	0.638851531557756	-13.780494943506	7.64416833763991e-34	5.22149415863134e-32	66.0443559305028
ZNF208	-0.318505341371855	0.084454943689769	-13.7771195656473	7.86664016676237e-34	5.36728846372201e-32	66.0158316096843
AL137058.1	-0.145734361232196	0.0409164742046205	-13.7756408550021	7.96612701452837e-34	5.42893383133461e-32	66.0033359569504
RSPO3	-2.56829181400266	1.02142224610891	-13.7712785779485	8.26699565523541e-34	5.62752291871334e-32	65.9664748552768
DIO3	-1.54213880871727	0.600305764488449	-13.768552809278	8.46072408147506e-34	5.75280835228625e-32	65.9434435295748
INMT	-1.94321345842185	1.08007121021452	-13.7670811267679	8.56719787638289e-34	5.81854706514064e-32	65.9310090052731
TTBK2	-0.607969965839979	0.737329275627063	-13.765379215333	8.69199702615836e-34	5.89656743462914e-32	65.9166296063243
NR3C2	-1.33015749645085	0.895252291759076	-13.763327612862	8.84485306530994e-34	5.98721386307634e-32	65.899296210598
SLC9B2	-0.895385206523987	0.799731906277228	-13.763301281059	8.84683227336571e-34	5.98721386307634e-32	65.8990737445965
NAV3	-0.493440166118017	0.173871756986799	-13.7631814933675	8.85584159665489e-34	5.98721386307634e-32	65.8980617114728
AC103591.4	-0.55815066654339	0.350038254841584	-13.7581484700009	9.24277074138413e-34	6.24170610054812e-32	65.8555417226283
TMEM200A	-1.98573239895149	1.43704403163036	-13.7505141875086	9.86212685256966e-34	6.65240195763516e-32	65.7910524807615
PKP3	2.42658023377207	4.43106709070957	13.7495023011724	9.94727008479922e-34	6.70222697652339e-32	65.7825053587114
COX5A	1.31487503190512	6.36089507210891	13.7483365184161	1.00462725748572e-33	6.76126659463235e-32	65.7726584929766
FAM136A	1.31118099714776	4.57784100312211	13.7481238641946	1.00644377176456e-33	6.76582964079777e-32	65.7708623145814
IRS4	-0.332240527614819	0.0638175237722772	-13.7420610440482	1.05963516828368e-33	7.1153603554344e-32	65.7196555091513
AC080038.1	-1.30310704492399	0.772042384270627	-13.7419068119184	1.0610242888707e-33	7.11664677367031e-32	65.7183529256219
PCDHB4	-1.32447091615608	0.803539333343234	-13.7415595774455	1.06415837743711e-33	7.12962118330948e-32	65.715420332826
PNP	1.82429223417399	3.62025609033003	13.7357526965337	1.11796113447399e-33	7.48165274080918e-32	65.666380411247
NPY5R	-0.220138672739765	0.0440148400462046	-13.7322887866998	1.15133958568706e-33	7.69636193010405e-32	65.6371294514182
ATP2B1-AS1	-0.641901358015459	0.512400467108911	-13.7319949095659	1.15421676615712e-33	7.7010265531627e-32	65.6346478854631
LYPLA2	1.31774806188742	5.85909589171287	13.7319528481686	1.15462915154189e-33	7.7010265531627e-32	65.6342927103603
AC105749.1	-0.299485708008422	0.16682876190099	-13.7258937072082	1.21559808275845e-33	8.09858153184822e-32	65.5831306646501
EIF2AK1	0.904372199968867	5.29884902030033	13.7247314474147	1.22765527967774e-33	8.16975031415554e-32	65.57331738831
PI16	-2.1454491440677	0.547415111059406	-13.7166893842757	1.31441792699883e-33	8.72822911007375e-32	65.5054212536064
RAB23	-1.67637052596525	1.45697759774257	-13.7166807354441	1.31451445530079e-33	8.72822911007375e-32	65.5053482396465
AC093510.2	-0.340867173485714	0.162307943947195	-13.7155885302855	1.32676143026341e-33	8.79971557101156e-32	65.4961278621777
GCSAML	-0.158861045215672	0.0406697401353135	-13.7134763039688	1.35076998991088e-33	8.94896412379417e-32	65.4782969598045
SBK1	2.48515885693966	3.5253375449934	13.7114163420491	1.37460207322958e-33	9.0967124059927e-32	65.4609078661757
TMEM63B	1.32320863271514	4.0945035140198	13.709761407645	1.39405197353931e-33	9.21516425267192e-32	65.4469382309353
PBX1	-1.8990650319306	2.65132710945215	-13.7056905090511	1.44307277668087e-33	9.52860954442381e-32	65.4125765989977
MIR99AHG	-0.530983497109382	0.234813107336634	-13.696839403807	1.55567383789927e-33	1.02607135588058e-31	65.3378742926909
TTYH2	-1.09694917889296	0.689959434356436	-13.6917380543364	1.62451211128809e-33	1.07028693167979e-31	65.2948245334462
MBNL2	-1.55645552040149	2.89624949826403	-13.6795155828518	1.80206567391242e-33	1.18595079516715e-31	65.1916954079362
KIAA1210	-1.01600844484456	0.273597121577558	-13.6659646155393	2.0216413184139e-33	1.32898317067902e-31	65.0773817849336
PER1	-1.74127612076056	2.43792612445215	-13.6652001256239	2.03479572517495e-33	1.336152547624e-31	65.0709334627635
AC117489.1	-0.561699900166098	0.222902144042904	-13.6630335030658	2.07254227786658e-33	1.35943675437944e-31	65.0526588825427
PYGM	-1.62014725625267	0.734343275273927	-13.6561358254506	2.19742932398085e-33	1.4397644149527e-31	64.9944842634335
CDK5	1.21445464932228	3.50691785808581	13.6543765093622	2.23046747205441e-33	1.45980165706804e-31	64.9796473863487
PPP1R12C	-1.1390807892807	3.47942045789439	-13.6464378515179	2.38582190833931e-33	1.55976060007569e-31	64.9127036801698
FAM162B	-1.39736877735576	1.01679485662376	-13.6420432264717	2.47641836652665e-33	1.61721004689647e-31	64.8756493739007
AL158163.2	-0.483429059869296	0.22609540579538	-13.6383945676863	2.55423951867134e-33	1.6661996912852e-31	64.8448869765063
FKBP7	-1.6807044023177	2.14793118379868	-13.6327940019335	2.67846696420863e-33	1.74532079256607e-31	64.7976715030917
ZNF181	-0.83702190254595	1.12333929982508	-13.6288876873714	2.76866602624048e-33	1.80211956124198e-31	64.764742076863
DDX39A	1.60408312117473	4.91763884915181	13.6275905102247	2.79928410562421e-33	1.82005532324868e-31	64.7538076308502
SNAI2	-1.89662341022495	1.6194720689901	-13.6260355290019	2.83643295833001e-33	1.84219345808391e-31	64.7407003690997
SAMD10	1.52784014136642	3.12078143732013	13.6258998585489	2.83969739935473e-33	1.84230018942635e-31	64.7395567911579
CDK1	2.28352121425586	3.41561743041584	13.6248477235193	2.86514101824593e-33	1.8567801013228e-31	64.7306883451376
HMBS	1.28373968257825	3.16820847347855	13.6201611225506	2.98126882537134e-33	1.92993314254186e-31	64.6911869422291
SMIM10L2B	-1.24481044290469	0.772787320877888	-13.6195596666585	2.99650828187837e-33	1.93768767864185e-31	64.6861177531066
PYCR1	2.29598336931226	4.2265527389538	13.6138767479282	3.14439312579001e-33	2.0311070683296e-31	64.6382235935866
HVCN1	-1.00409912628849	0.925601284359736	-13.6101911385492	3.2441740275283e-33	2.09328479841394e-31	64.607164756519
KIF11	2.04108915069478	2.72701539245215	13.608543164115	3.28980626498098e-33	2.12042643068357e-31	64.5932778256036
SERINC1	-1.67866230083433	5.20633641460066	-13.6028420499343	3.45266769597194e-33	2.22298681656039e-31	64.5452395026805
PGAP6	1.72639683526449	4.89368588557096	13.6003923995312	3.52509437935218e-33	2.26716216105803e-31	64.5245998948525
DNAJB4	-1.70586685516631	2.04516003162376	-13.5980459545132	3.59589100327359e-33	2.31019475298962e-31	64.5048306724613
FXYD1	-0.45017973025	0.126120973689769	-13.5961725471458	3.65343254780344e-33	2.3446278187723e-31	64.4890474576838
ZDHHC16	0.914138059377826	4.11985840194059	13.588621032867	3.89484526699316e-33	2.49686051436464e-31	64.4254321563882
STARD13	-1.26029758335	1.5134920690198	-13.5882529189203	3.90701209067685e-33	2.50196128785187e-31	64.4223313134033
PDE1A	-1.11265821371109	0.721967565745875	-13.5847837609397	4.02355346975828e-33	2.57381821364182e-31	64.3931095104555
ITGA9-AS1	-0.204975414072495	0.171729804669967	-13.5843384473577	4.03876223677989e-33	2.58076906930235e-31	64.389358623316
PLK5	-0.635505739683475	0.180009448561056	-13.5793840413917	4.21188930649785e-33	2.68850639975561e-31	64.3476295149632
AP000766.1	-0.616430795184968	0.606281855432343	-13.5768421688923	4.30356753161734e-33	2.74407840881356e-31	64.3262216807105
MXRA7	-1.76515588976834	2.92550151334653	-13.5743830624709	4.39415539026001e-33	2.79883678860645e-31	64.3055118175461
PBK	2.5341073814725	2.83113399393069	13.5596723525189	4.97721748473617e-33	3.16682123624643e-31	64.181641308027
FNDC5	-1.33227206857228	0.679729009514851	-13.5583211939885	5.03449572871253e-33	3.19983933337112e-31	64.1702655832169
HPSE2	-1.43309990450469	0.422888743653465	-13.552694775053	5.2801695288873e-33	3.35239994223489e-31	64.1228983475675
GGCT	1.59315705917932	4.78492666321122	13.5513724699639	5.33962215638225e-33	3.38320173739079e-31	64.1117669183008
PDE1C	-0.787534861408209	0.171920654821782	-13.5513625714848	5.34006971523475e-33	3.38320173739079e-31	64.1116835919036
CRIM1	-1.72293448474275	2.7397851049571	-13.5488695193665	5.45399334542657e-33	3.4516982165992e-31	64.0906972927532
NECTIN4	2.48002832009382	3.42252044235974	13.5427551884595	5.743770944788e-33	3.63122421208422e-31	64.0392313095341
AC093908.1	-0.405419682082836	0.198436780663366	-13.5408570252347	5.83681882458179e-33	3.68612786703956e-31	64.0232550916009
VEGFD	-1.19913938408934	0.374081902389439	-13.5359962539926	6.08200940292741e-33	3.83689567715252e-31	63.9823460329777
MMRN2	-1.8391293734516	2.35605743816502	-13.5334683488749	6.21355958836819e-33	3.91572858598045e-31	63.9610721635957
MITF	-1.87931642244563	1.98454438133663	-13.5316916396037	6.30771367455466e-33	3.9708527599339e-31	63.9461206411694
ENO1	1.71183910251012	8.28317949959406	13.5311566581903	6.33634214725434e-33	3.98465401888766e-31	63.9416187106961
SLC19A1	1.14003296244957	2.1568175820462	13.5309815020845	6.3457434283686e-33	3.98634772428817e-31	63.9401447611489
POPDC2	-1.07924983254776	0.982312228293729	-13.524247921853	6.71791088329395e-33	4.21568416115638e-31	63.883484760928
PTPRD-AS1	-0.52760737486791	0.13924954060396	-13.5228282931102	6.79911259394497e-33	4.26213991688152e-31	63.8715401048027
AP000821.2	-0.228985138428571	0.0540114245313531	-13.5209137314612	6.91017749106844e-33	4.32719829042913e-31	63.8554315989978
ABHD11	1.88293607273987	5.10587246210891	13.5151084870132	7.25813335338233e-33	4.54030621885739e-31	63.8065915193733
LINC00921	-0.526810232419936	0.476344834062706	-13.5138766183326	7.33418896253158e-33	4.5830583330848e-31	63.7962283441446
CAMSAP3	1.75545013547559	3.29161615472277	13.5131888863954	7.37699496747594e-33	4.60496512533816e-31	63.7904428543348
DNASE1L3	-0.591621515788806	0.2695261579967	-13.5103739715309	7.55481598251792e-33	4.71101835669562e-31	63.7667633539783
S100A11	2.17295150742964	9.96105104465017	13.5087386210954	7.66008048606515e-33	4.77165202353662e-31	63.7530070830221
PRLHR	-0.862363530398294	0.154196731429043	-13.5084192002979	7.68081124389825e-33	4.77955570461928e-31	63.7503202205233
APOLD1	-1.72617165810522	1.32229766808251	-13.5067687842772	7.7888203915378e-33	4.84169696033386e-31	63.736437710923
AC025165.1	-0.25564749347388	0.0953622710462046	-13.5021879568194	8.09661375829064e-33	5.02776871278932e-31	63.6979081457968
LAMA2	-1.54567546915607	0.898456187382838	-13.5018949757747	8.11670761990502e-33	5.03498521636843e-31	63.6954439760935
AC126773.4	-1.30513211088859	0.909111201273927	-13.498836955263	8.32943313057617e-33	5.16155602346976e-31	63.6697247230305
CENPU	1.89277365591994	2.51392483156766	13.4962091086121	8.5166734995558e-33	5.2720870422719e-31	63.6476245498902
TRPM2	1.63555678507815	2.22987289366007	13.4959070378297	8.53846415980707e-33	5.2800760626936e-31	63.6450842038514
SETBP1-DT	-0.826272796148187	0.552378031069307	-13.4942706920784	8.65747688301313e-33	5.34810684747216e-31	63.631323152363
FOXI2	-0.225102616521002	0.0500511689966997	-13.4909361388598	8.90514991943014e-33	5.49539298299039e-31	63.6032820768476
MINDY2	-1.17716620331397	1.56038244236964	-13.487832429368	9.14202602418365e-33	5.63571764044774e-31	63.5771837446323
LAD1	2.89445505024745	4.80741115058746	13.4740281524817	1.0274099738579e-32	6.32703549393303e-31	63.4611247808792
AURKA	2.1602647681436	2.79904058832673	13.4738891885233	1.02861797998526e-32	6.32791725637519e-31	63.4599565945655
TIMM8B	1.34971367491013	5.43156190544885	13.4735239572637	1.03179967775018e-32	6.34092652013031e-31	63.4568863294141
STARD8	-1.22474518057239	1.00429514280528	-13.4594431008388	1.16224950439001e-32	7.13522740675469e-31	63.3385332013777
ARPC5L	1.09728080947623	4.1228559940066	13.4551114788629	1.20559713563491e-32	7.39370701541549e-31	63.3021309658244
AC063944.2	-0.490897618281983	0.142360796349835	-13.4547182854058	1.20961090102144e-32	7.41067495000014e-31	63.2988267761239
CBX3P2	-0.807853107144243	0.57481341339604	-13.4454921774473	1.30771622456491e-32	8.00346571341082e-31	63.22130229803
HSD17B13	-0.747434501538166	0.196531545435644	-13.4288257973756	1.5054954744404e-32	9.20443205345369e-31	63.0812926415875
PRRG2	1.6111764117532	3.11891004281848	13.4280406192453	1.51551634089291e-32	9.25617570300544e-31	63.0746976409074
FEZ1	-1.05524641523209	0.675323041442244	-13.4195737591218	1.62789628819795e-32	9.93234011486033e-31	63.0035874605685
AC135584.1	-0.899267809154691	0.274371703013201	-13.4131009728029	1.71938491422126e-32	1.04797833125566e-30	62.9492323486201
WSCD2	-1.20568778116151	0.329617499792079	-13.4128483144899	1.7230582929812e-32	1.04914124156756e-30	62.9471107875633
RGS2	-2.90858780198059	3.19602182529703	-13.4123049804221	1.73098433278206e-32	1.05288849482333e-30	62.9425484684406
PDGFRL2P	-0.382852838908955	0.137543420577558	-13.4102236750231	1.76168402873653e-32	1.07046622470067e-30	62.9250723928877
CNTN4	-1.18426866810021	0.555362364165016	-13.4079955343641	1.79515195698728e-32	1.08968841009074e-30	62.9063641388429
NGF	-1.49547126493657	0.861871129584158	-13.4072285837904	1.80681815701157e-32	1.09565084302782e-30	62.8999247315072
GIPC1	1.39809114397005	5.58957756318812	13.4058365999632	1.82818542577016e-32	1.10747783177618e-30	62.8882377068572
SCD	2.61568190576642	5.27824864370297	13.4048294447668	1.8438025329295e-32	1.11580094831366e-30	62.8797818730161
CBLC	2.42337513195075	4.11920687982838	13.4038040567863	1.85983912373429e-32	1.12436072844514e-30	62.8711731245205
CRY2	-1.2836216491032	2.81580302670957	-13.4019775408023	1.88875052489809e-32	1.14067863255202e-30	62.8558388335073
INPP5A	-1.2633383489742	2.73472428809241	-13.4002072059843	1.91720055657695e-32	1.1566850505147e-30	62.8409767043974
WDR17	-0.409773275273881	0.133996522174918	-13.3928932333737	2.03934332610776e-32	1.2291283553814e-30	62.7795804305817
CDC25C	1.59518400185906	1.66234381011221	13.392243118129	2.0505688941024e-32	1.23464192168008e-30	62.7741235227684
C1QTNF1	-1.7384206458935	1.72377820210231	-13.3918323832496	2.05769283234159e-32	1.23767724643283e-30	62.7706759493055
AL662844.4	-0.749423831990832	0.732690096686469	-13.3893223298538	2.10176791135414e-32	1.26290962252824e-30	62.7496079643659
LINC00667	-1.4181668502726	0.980824407227723	-13.3883035906977	2.11992399973436e-32	1.27253256093146e-30	62.7410575207539
AL135786.1	-0.488463414710341	0.181383614891089	-13.384353391712	2.19181709606538e-32	1.3143603891814e-30	62.7079044057651
CRTAP	-1.24480797163934	4.6876869730264	-13.3802433186729	2.26920339738879e-32	1.35939466024822e-30	62.6734121202949
PBX3	-1.61859363321311	1.14266455470627	-13.3731699117378	2.40882150520689e-32	1.44158142588046e-30	62.6140573951313
MIR23B	-0.997533507766737	0.247932967587459	-13.3693073402682	2.48864779367489e-32	1.4878558595042e-30	62.5816489393175
GAB1	-1.18148174302495	1.50810279971617	-13.3556140100078	2.79351013840146e-32	1.66844147733451e-30	62.4667757456853
AC073636.1	-0.289644495188593	0.0887383231056106	-13.3460616032146	3.02797905563655e-32	1.80517180484867e-30	62.3866584064678
FBXL6	1.38813506588508	3.21200050381188	13.346040580438	3.0285161449074e-32	1.80517180484867e-30	62.3864821016502
AL691447.2	-0.206263706862367	0.0748194445214521	-13.3458139075171	3.03431321945362e-32	1.80681494681834e-30	62.3845811427864
TEX15	-0.9245026987629	0.165990600646865	-13.3382278154318	3.23484434002553e-32	1.92429524118816e-30	62.3209662497831
RRM2	2.20698346994456	2.49479688438614	13.3314962447136	3.42383169211736e-32	2.03468045967459e-30	62.2645248664882
CCN1	-2.69186299942985	4.95816811953135	-13.3282953441413	3.51752208590062e-32	2.08826958040775e-30	62.2376892182133
DUS1L	1.29330828988998	4.65684730674587	13.3257752384797	3.59308190075591e-32	2.13099878359503e-30	62.2165623648955
AP001189.3	-0.917826862298401	0.392532171343234	-13.3176187189061	3.84891823510149e-32	2.2804552737525e-30	62.148190663446
LYNX1	-1.87587243679787	1.30493684966007	-13.3113950657611	4.05628511164945e-32	2.40092485388438e-30	62.0960283617965
HERC1	-0.911182776574946	1.77393077607591	-13.3085468884631	4.15486628940223e-32	2.45682824856026e-30	62.0721590240034
EFNA4	1.72767834102495	4.3520539540132	13.3063184792664	4.23365989890568e-32	2.5009314792472e-30	62.0534846096519
AC087071.1	-0.602756706719829	0.23772896269967	-13.3028084020233	4.36080619444744e-32	2.57348192370832e-30	62.0240712509251
AC006963.1	-0.514761358979957	0.202891888184818	-13.2857502609651	5.03508318905451e-32	2.96845127654705e-30	61.8811578253044
TM4SF18	-1.39959786555256	1.10462128163366	-13.2826663106221	5.16764945182368e-32	3.04358675890511e-30	61.8553254915002
REEP4	1.43381133697238	4.27375549817492	13.2811703875349	5.23320163929011e-32	3.07914330512964e-30	61.8427956336724
NEFM	-0.922843356163539	0.198371921894389	-13.2808073381689	5.24923537702877e-32	3.08552236153005e-30	61.839754785851
ARHGEF6	-1.36978310350277	1.47239581430033	-13.2777257434754	5.38731994743014e-32	3.1635599062839e-30	61.8139446719139
COPZ2	-1.78108877591503	1.83237525465017	-13.2766155392183	5.43795069059975e-32	3.19013914797899e-30	61.8046464583585
MAP7D3	-1.21814393607345	1.15320923845545	-13.271311339902	5.6864783584677e-32	3.33264644387239e-30	61.7602253661439
MSC-AS1	-0.382976027965245	0.187967367023102	-13.268232994867	5.83587787866349e-32	3.41683462754025e-30	61.7344472564242
TRIM23	-0.99783704623998	1.56479022182838	-13.265607352485	5.96639727196285e-32	3.48981388465489e-30	61.7124613146592
COPE	1.48485545115042	6.07261201168977	13.2442423972389	7.14263559613804e-32	4.17370113639818e-30	61.5336030217505
EVA1C	-1.94169459470096	1.84697427423102	-13.2370220247858	7.59033856175859e-32	4.43095333702974e-30	61.4731741856321
TDRD10	-0.817644105018017	0.358554885359736	-13.2355919095274	7.68228120716414e-32	4.48022497839199e-30	61.461206271039
UBL3	-1.47109067783273	3.37896977573927	-13.2322475130611	7.90165461174661e-32	4.60364341776731e-30	61.4332200252915
LPAR2	1.70949563054339	3.60573342345215	13.2321287670613	7.90955752890664e-32	4.60373433173687e-30	61.4322263809605
NAALADL1	-1.23794592042313	0.951561901891089	-13.231916430843	7.92370883127615e-32	4.60745836317268e-30	61.4304495970111
MICU3	-1.18920448877164	0.685170620966997	-13.2288418613975	8.13146953457546e-32	4.7236445750852e-30	61.4047230984366
ARHGEF16	1.70020587687537	2.79585088555446	13.2286149592585	8.14701582839137e-32	4.72805380501771e-30	61.402824554172
TCEAL3	-1.64049474073827	3.58607826085479	-13.2278762194686	8.19783662660843e-32	4.74927451488313e-30	61.3966434016143
LINC02296	-0.611433203977079	0.121012840270627	-13.2278417104974	8.20021835098237e-32	4.74927451488313e-30	61.3963546618176
ESRP1	2.2368092825322	4.15440918955446	13.2277354424488	8.20755704778127e-32	4.74927451488313e-30	61.3954655083376
GAS6	-2.78491912558209	3.50512757845545	-13.2245531696304	8.43038198235122e-32	4.87346605121776e-30	61.3688400410051
ZNF385D	-0.431312865018763	0.179640106966997	-13.2229783777143	8.54287222440109e-32	4.93369550708925e-30	61.3556646819765
NRIP2	-1.25372880193721	1.50449699018812	-13.2213478853749	8.66091940525908e-32	4.99701415044982e-30	61.3420237454186
AC092953.2	-0.564203881241684	0.338687911933993	-13.2155228479478	9.09610056864175e-32	5.24300648392505e-30	61.2932942532373
DTNB	1.29982255774371	2.56781104481518	13.2086144075806	9.64058477957789e-32	5.55146348542612e-30	61.2355088712956
CYRIA	-1.2578130097145	1.09868460764356	-13.2054760348522	9.89855964038736e-32	5.69449858421394e-30	61.2092607109161
C1orf210	1.98230250406162	3.44369876850165	13.1965036573989	1.06747106429235e-31	6.13506798236956e-30	61.1342282511354
DNM1P47	-0.0345028454768657	0.00894962832343234	-13.1933372672722	1.0962873357585e-31	6.2945958939247e-30	61.1077522034171
SLC25A25	-1.57510846120437	2.16046189007261	-13.1882354451995	1.14435878700975e-31	6.56426733934637e-30	61.0650964195816
HSPB6	-2.99157282837484	2.31627054105281	-13.1769099095247	1.25872151459156e-31	7.21331180787199e-30	60.9704205158958
COLEC12	-1.87634646178401	1.03923194517822	-13.1740637527334	1.28921109654088e-31	7.38091982987813e-30	60.9466314520145
AC010776.2	-0.291892220904797	0.0625873868448845	-13.1732994778353	1.29752318190609e-31	7.4213580491947e-30	60.9402436380362
MYO10	1.51521725118262	3.0989240279901	13.1654346763164	1.38622755277499e-31	7.9210908441115e-30	60.874515328888
LRRC8C-DT	-0.225529942598188	0.117673676960396	-13.164836596156	1.39321556197457e-31	7.95337379456894e-30	60.8695174375516
EBF1	-1.63583838978177	1.19426147051815	-13.1608035274758	1.4412646168274e-31	8.21977278159325e-30	60.8358164519855
TIMP2	-2.42307155677996	4.84084558421782	-13.1598894821933	1.45238212220484e-31	8.27523608593166e-30	60.8281789232305
NUDT10	-1.60990349234872	0.887250969891089	-13.1580778758444	1.47467009207152e-31	8.39417811892092e-30	60.8130420232837
AL513166.1	-0.0806143210426439	0.0279621499405941	-13.1578378538985	1.4776485389156e-31	8.40308322699882e-30	60.8110365587203
SSBP2	-1.30237717148593	1.48871266309571	-13.1530295635275	1.53859552725942e-31	8.74131131916304e-30	60.7708637310973
GSDME	-1.20417751377729	1.05910852076238	-13.1518679216591	1.55369206288052e-31	8.81864930475652e-30	60.7611589096183
MAPK10	-0.704035816816738	0.38135358779538	-13.146815216998	1.62109442517171e-31	9.19244068746937e-30	60.7189492673011
PPP1R16B	-1.32625166275789	0.922170948686469	-13.1464070503403	1.62666499267802e-31	9.21523551190435e-30	60.7155396858668
PGAP4	-1.99657132558572	1.04011472531023	-13.1217588874213	2.00097442247667e-31	1.13249435242401e-29	60.5096964437903
COX6A1	1.32396999402026	5.19321483661386	13.1154214691173	2.11037787814497e-31	1.19327712811152e-29	60.4567878687611
AC009812.1	-0.833775791674307	0.869619740194719	-13.1149131343262	2.11940759883696e-31	1.19724368228217e-29	60.4525442843291
CCL16	-0.348349869434968	0.0810378816138614	-13.106051009564	2.28316856134496e-31	1.2885266675693e-29	60.3785703346419
AL359732.1	-0.15024729814403	0.0348428885214521	-13.1059262530239	2.28556179859308e-31	1.28865351997145e-29	60.3775290633819
CCND2	-2.52676330012249	2.38814048459076	-13.1054084743849	2.29552125776944e-31	1.29304210223189e-29	60.3732074909239
AC010776.3	-0.340030424607676	0.0650516116072607	-13.0960017506031	2.48418785012256e-31	1.39799082736016e-29	60.2947035674421
ARHGEF26	-1.09108420963454	1.03459428268977	-13.0938812655639	2.52881013185624e-31	1.42175591017806e-29	60.2770091530089
VAMP2	-1.58841516681205	4.00898349909901	-13.0922728490407	2.56318922821609e-31	1.43972255449147e-29	60.2635882213185
LINC00702	-0.628396404151066	0.128104833775578	-13.0888589395712	2.63771271089329e-31	1.48018275042734e-29	60.2351034040471
AXL	-1.89909310637772	2.61465484344224	-13.0864604683409	2.69135880730771e-31	1.50886207397996e-29	60.2150923642658
AC124016.2	-0.907809033027399	0.72248785250165	-13.0847562018026	2.73013793663842e-31	1.52916029369096e-29	60.2008738544499
BUB1B	1.88210089049072	2.14022942574257	13.0693623776678	3.10666078150339e-31	1.73841365595482e-29	60.07246780056
OLFM1	-1.98966414469382	0.921848557108911	-13.0643828363019	3.23921749824088e-31	1.81088408530537e-29	60.0309403143925
USP27X-AS1	-0.653704056676652	0.579108410877888	-13.0590104413028	3.38856598225937e-31	1.89259690439594e-29	59.9861414498551
MACF1	-1.16446981487015	2.31015935811881	-13.0570566702589	3.44456616473301e-31	1.92206791992102e-29	59.9698507677206
TTC33	-0.813707009080599	1.22841992392409	-13.0556172773325	3.48641268100591e-31	1.94359330576115e-29	59.9578494357678
YPEL4	-0.792526606465138	0.435721960207921	-13.0537847779584	3.54042230903745e-31	1.97185263879258e-29	59.9425709980423
LAMA4-AS1	-0.160583297954051	0.0458608678250825	-13.0511174233326	3.6205328731577e-31	2.0145824630444e-29	59.9203330214197
DNAJC18	-1.04195491091514	1.33462020130693	-13.0423937623702	3.89538079916652e-31	2.16548919319054e-29	59.8476118180042
LINC01140	-0.410466492797868	0.1348444739967	-13.0405866955515	3.95486586814604e-31	2.19650293407771e-29	59.8325496276964
RNFT2	1.19674853932228	1.40954111631683	13.0339268013014	4.18202704235832e-31	2.32049786224302e-29	59.7770433254164
LPAR4	-0.259443379607569	0.100907586122112	-13.0276963089038	4.40630995703875e-31	2.44266587515804e-29	59.7251229375332
SMARCA4	1.32576996236461	4.38758235067987	13.0229424440486	4.58547346599625e-31	2.53961725688499e-29	59.6855123149826
EDNRB	-1.53686573788358	0.901764788016502	-13.018405874665	4.76321906121994e-31	2.63560353027111e-29	59.6477160033415
THRA	-1.5709123293871	2.96278996428053	-13.0149575443976	4.90290996733198e-31	2.71037423840593e-29	59.6189887746891
DUS4L-BCAP29	-0.566027940272495	0.763908004019802	-13.0129580551443	4.98577280744945e-31	2.75362008018865e-29	59.6023324687791
ADAM33	-2.43128496027686	1.36593067318482	-13.0123032042002	5.01321367766323e-31	2.76620472815685e-29	59.5968775315798
SDF2L1	1.90370034616748	5.80576343090429	13.0114635443476	5.04861932277883e-31	2.7831567763894e-29	59.5898832397674
LINC01018	-0.437603123842111	0.103982417726073	-13.0094941151832	5.13264526759216e-31	2.82685551730491e-29	59.5734785629448
MGARP	-1.08233703925032	0.475116442768977	-13.0074640761859	5.2207173995153e-31	2.87269974908329e-29	59.5565697503108
DLC1	-1.39028993679318	1.44503091064686	-13.0003534163206	5.54126740566563e-31	3.04626177721084e-29	59.4973486990848
GPT2	1.68343698119926	3.94114823842904	12.9975842805367	5.6713469680782e-31	3.11489035371518e-29	59.4742884265455
CALCOCO2	-1.06855602011589	2.98969153009241	-12.9971220606578	5.69335437744085e-31	3.12409021780404e-29	59.4704393749431
PLP1	-0.73404654070597	0.133908216231023	-12.9937772756721	5.85516676458667e-31	3.20991693098793e-29	59.4425874284778
CALHM5	-0.585905794663752	0.297937792851485	-12.9855827114496	6.2712509837396e-31	3.43485375309395e-29	59.374359955776
TAB3	-0.842528148840937	1.47232368740924	-12.9852148769629	6.29060452601105e-31	3.44228135513129e-29	59.3712976694279
LINC01960	-0.161828495484755	0.0632471073069307	-12.9813698111824	6.49651305759877e-31	3.5516861221152e-29	59.3392882802294
AC114490.1	-0.206380143059488	0.0981092645643564	-12.979961640863	6.57359290631148e-31	3.59052302981041e-29	59.3275662140695
AL049796.1	-0.423338136869936	0.329815380554455	-12.9644010661183	7.4885427695226e-31	4.08651635596345e-29	59.1980587279326
IGFBP6	-3.00101827976429	3.25013723329043	-12.9602924348813	7.7506388940846e-31	4.22566254641069e-29	59.1638707235792
PRNP	-2.54982289821738	4.06050928415512	-12.9473921123624	8.63452498187113e-31	4.70324396056513e-29	59.0565467486959
NRXN2	-1.5710736827678	1.0356811139934	-12.9468160043564	8.67626232492074e-31	4.72165056028448e-29	59.0517545340873
AL035447.1	-0.181576439950746	0.0371965508811881	-12.939957321454	9.18888622049314e-31	4.99604703957224e-29	58.9947068813924
OCIAD2	1.89796624167814	5.34447008729043	12.9363995693774	9.46658410780969e-31	5.14232809666185e-29	58.9651183623939
GJC1	-1.74114801065981	1.13947103235644	-12.9362719588519	9.47669867923461e-31	5.14312120923174e-29	58.9640571153147
RFTN1	-1.83255762073657	2.36476220441584	-12.9347391470339	9.59903694243944e-31	5.20476248520391e-29	58.9513100284415
MAN1C1	-1.4116334139048	1.16718379994059	-12.9296512812849	1.00165194301745e-30	5.42617775913379e-29	58.9090016671682
STIL	1.27898257076823	1.63752956477558	12.9248558939858	1.04265665833895e-30	5.6399914123602e-29	58.8691297515944
AL049775.1	-0.119459760564606	0.0353506827359736	-12.9248143331189	1.04301926097293e-30	5.6399914123602e-29	58.8687842063583
AC105052.4	-0.171632616228358	0.0490900509009901	-12.9233729509598	1.05567289556602e-30	5.70322483316381e-29	58.8568004666487
ZC3H6	-0.734911649459275	0.960669454874587	-12.9216459078147	1.07103609605554e-30	5.78096839966326e-29	58.8424422247688
GNG11	-2.27881419554392	3.19092435266337	-12.9210705766718	1.07620341021725e-30	5.80358802713073e-29	58.8376591744514
CACNA1C-IT2	-0.18691990005597	0.0347822065412541	-12.9205304406564	1.08107724958058e-30	5.82458546788987e-29	58.8331687761366
ROBO4	-1.493229869921	1.64494591909901	-12.9143408899955	1.13852434888554e-30	6.12854044213956e-29	58.7817160214948
LRRC2	-1.13445946210746	0.556165560683168	-12.9034559345447	1.24703404325752e-30	6.7065603700149e-29	58.6912481743467
TLE4	-1.53692135549648	1.23060655210891	-12.8988840606971	1.29563112013985e-30	6.96161578449825e-29	58.6532565806373
DCT	-0.197510137753838	0.0582747395412541	-12.8978089082388	1.30733118537833e-30	7.01813643662853e-29	58.6443227827536
AC008537.3	-0.675928265078358	0.533399856290429	-12.891993075291	1.37247156361735e-30	7.36117938728234e-29	58.5960007987341
PHF1	-1.14828532408188	4.0553674330429	-12.8897641042653	1.39828667191925e-30	7.49287484690218e-29	58.5774826138381
AC026904.2	-0.140016558924094	0.0518415880132013	-12.8890656462887	1.40647518031914e-30	7.52996401268696e-29	58.5716800473281
KLF7	-1.18817671580501	1.40351495545545	-12.8886664081208	1.41117719175369e-30	7.54833726141733e-29	58.5683633442584
PAGE4	-1.85834101003273	0.56981359029703	-12.887849287327	1.42084973933897e-30	7.59324077874974e-29	58.5615751397211
PKNOX2	-1.40248315318433	0.597240319108911	-12.8773044214678	1.55176942007728e-30	8.28544486315653e-29	58.473985103199
TBX3	-2.09241657150064	1.90393607382178	-12.8693813284444	1.65799475340489e-30	8.84467272985568e-29	58.4081861779454
ENPP1	-1.55626986276311	1.08324685755776	-12.8688474387764	1.66540807439759e-30	8.87625162665698e-29	58.4037528031829
AC244453.3	-0.214327133747761	0.0427326727260726	-12.8627058798723	1.75310163160396e-30	9.33526618829106e-29	58.3527576331755
EID1	-1.37035629260981	5.98304887809901	-12.8582192647714	1.8200620606819e-30	9.68315381200924e-29	58.3155083929221
CD99L2	-1.37081491536247	3.07146162842904	-12.84638810108	2.00912246729111e-30	1.06794383599024e-28	58.2173005166416
PTGDR	-0.443187433807249	0.21422525609571	-12.8408990328404	2.10336902797541e-30	1.11704120844946e-28	58.1717458748589
KNDC1	-1.50527887400437	0.564473828138614	-12.8324748387685	2.25665774725602e-30	1.19737857094807e-28	58.1018431636472
LINC01990	-0.227175323421855	0.0695119033993399	-12.8249502550243	2.40297203591684e-30	1.27387528259081e-28	58.0394165745421
FAM83D	2.29833913686993	2.68188129151815	12.8238092776156	2.42596949993061e-30	1.28492058353277e-28	58.0299515569819
FLI1	-1.285206221321	1.18496681677228	-12.8214717179225	2.47377300981673e-30	1.30907309576473e-28	58.0105610167679
TM7SF2	2.25444063811748	4.56093963047855	12.8202246042773	2.49965983597457e-30	1.32159506292225e-28	58.0002163735598
FLNA	-2.38564874967644	6.34826830705281	-12.820052552149	2.50325233366848e-30	1.32231801273704e-28	57.9987892469
CPQ	-1.69712914191833	3.04026202243234	-12.8188043201669	2.52947043432833e-30	1.33498081261838e-28	57.9884356619195
GRHL2	2.00065415111055	3.52048101967657	12.8174326489985	2.5585972114453e-30	1.34915489338562e-28	57.9770585377503
CCDC136	-0.769691660345736	0.390224235280528	-12.8163318449053	2.58221401277025e-30	1.36040099412143e-28	57.9679283377908
AL355607.1	-0.955855241667697	0.321837973148515	-12.8157237442679	2.59535338247486e-30	1.36611218299675e-28	57.9628847770801
ALG3	1.28874488411184	4.44300875841914	12.8135482767044	2.64290756323256e-30	1.38991210407276e-28	57.9448421147058
CDO1	-2.26171083049648	1.03103061062706	-12.8129574138874	2.65597280694989e-30	1.39554815206553e-28	57.9399418339077
AL135746.1	-0.439746574574094	0.0712855567986799	-12.8101479777012	2.71898221586125e-30	1.42739360549458e-28	57.9166428691909
STXBP1	-1.56960621771876	1.75380241530693	-12.8091415933853	2.74191401854827e-30	1.43816173327686e-28	57.9082971765102
SEL1L3	1.92700977701706	4.00295346829703	12.8086127489075	2.7540416524127e-30	1.44324897070485e-28	57.9039116788322
AJ011932.1	-0.905676731646908	0.363381517356436	-12.8082800389789	2.76169886588684e-30	1.44598659474059e-28	57.9011526744059
LINC01088	-0.389239275387633	0.116539113425743	-12.8061082425677	2.81220640525212e-30	1.47113547574752e-28	57.8831435202842
CDKL1	-0.99108628077985	0.922173720841584	-12.8055089601506	2.82630484837984e-30	1.4761714576826e-28	57.8781742573264
SNAP25	-1.53952754299275	0.657803292372937	-12.8054879182658	2.8268011490447e-30	1.4761714576826e-28	57.8779997787933
AC025280.1	-0.314264455649147	0.0610514991815181	-12.7967457854585	3.04070026549039e-30	1.58647668724581e-28	57.8055176082919
NEGR1	-0.871239700347655	0.283630941353135	-12.7871995651517	3.29274925878191e-30	1.71647552808449e-28	57.7263852461203
IQANK1	1.8276545558419	2.6525831620066	12.7853623567635	3.34359639491014e-30	1.74145401367506e-28	57.7111578985498
RAD51	1.61726513615832	2.02393492693729	12.7823187715777	3.42956051347225e-30	1.78466280765425e-28	57.6859331470653
UCP2	2.32937464897143	6.90629533707591	12.7710677640016	3.76691575816879e-30	1.95849958670776e-28	57.592701952574
TUBG1	1.40289607552975	4.60945238565017	12.7692324948014	3.825002066258e-30	1.98696151915659e-28	57.5774963392822
TSPYL5	-2.4629309276177	1.47537553559076	-12.7689073067812	3.83538704375785e-30	1.99061612095544e-28	57.5748021515978
LARGE2	2.55601902211972	4.59467716334983	12.7687502904989	3.84041146802352e-30	1.99148457513293e-28	57.5735012765752
AC093775.1	-0.182414276546908	0.0315399487755776	-12.7658472590664	3.93449835604285e-30	2.03849549960382e-28	57.5494506033967
SPC25	1.80116454675757	2.06643933916172	12.759646934817	4.14321889796769e-30	2.14319020414498e-28	57.4980883484338
CEP120	-0.82930099156226	1.25122658529043	-12.7596306215595	4.1437823624995e-30	2.14319020414498e-28	57.497953222393
PDE10A	-0.492804693527932	0.214091307580858	-12.7414654062429	4.82110655946879e-30	2.4913382566048e-28	57.3475188509779
AC008992.1	-0.672623395493283	0.149408378663366	-12.7409079231789	4.84355391787704e-30	2.50076349850286e-28	57.3429030886354
BCL6B	-1.39126057932431	1.40022057451155	-12.7336313811296	5.14628697573484e-30	2.65476038287321e-28	57.2826614127921
GRIA3	-0.470003027568444	0.130464681165016	-12.7315689293596	5.23547518834586e-30	2.696309714856e-28	57.2655884712288
PPP1R12A	-1.22807287714851	2.31931440242244	-12.7315590695081	5.23590524667883e-30	2.696309714856e-28	57.265506853523
UHRF1	1.92713293792878	2.14389022772937	12.7295277019547	5.32526317992401e-30	2.73995164496402e-28	57.2486920367737
SSC5D	-2.06809265502335	1.51643306871947	-12.7189694400494	5.81479506500824e-30	2.98923725197443e-28	57.1613080374155
EXTL1	-0.780506589709915	0.328904981382838	-12.7184804583966	5.83852343223969e-30	2.99884124466472e-28	57.1572615733523
IKBKE	1.45410412229723	2.66503164856106	12.7173137606156	5.89552949939036e-30	3.02550631744621e-28	57.1476070010922
ASPN	-3.03436487526961	1.96822965447195	-12.7061273111967	6.47108345097022e-30	3.31800756031758e-28	57.0550511801116
UQCRQ	1.37355208197249	5.72593145727723	12.7016186832372	6.71860145452527e-30	3.44195110894891e-28	57.0177540478294
COL6A6	-0.363934128772601	0.100173791788779	-12.6985889098844	6.89021395103314e-30	3.5268281177265e-28	56.9926928125471
CDKN3	2.02853857381994	2.63370011680858	12.6913476450528	7.31829070985993e-30	3.74271998291606e-28	56.9328028639091
LGI3	-0.514117580334755	0.13083200670297	-12.6901363332368	7.39244474733472e-30	3.77739306964627e-28	56.9227855348767
DENND4A	-0.796349674242216	1.38968279514851	-12.6838117984662	7.79196306202574e-30	3.97811846122856e-28	56.8704874595658
AC093627.6	-0.719578534826225	0.242219978623762	-12.6801202808677	8.03503211335824e-30	4.09869402060549e-28	56.8399656451077
NARF	1.08085835281556	3.48348911561716	12.6796853635936	8.06416275701571e-30	4.11002573037026e-28	56.8363698848165
PACC1	1.24477757261876	2.60993019284818	12.6739649085349	8.45726457788417e-30	4.30475987462054e-28	56.7890784160488
NR2F1	-2.39054298672345	2.32511111911881	-12.6739156312318	8.46073255179765e-30	4.30475987462054e-28	56.7886710645859
CD24	2.69418764870651	7.84846728033003	12.6706421768243	8.6943119715131e-30	4.41981931164336e-28	56.7616120843905
THSD1	-1.14427070448593	0.994294847844885	-12.6569567749696	9.74253470459202e-30	4.94845820418624e-28	56.648508952165
PCLAF	1.8655696950646	2.07636623474257	12.6555071521077	9.86069706439585e-30	5.00419850081855e-28	56.6365307022516
CA3	-1.39275321297473	0.645939983346535	-12.6486994385518	1.04350112364246e-29	5.29113833401883e-28	56.5802840655247
ABHD12	1.10100251829126	4.66154528674917	12.6478409465071	1.05097647135076e-29	5.32449946828316e-28	56.573191692854
SLC50A1	1.36438798966055	4.97774648368317	12.6412600586327	1.11008174266856e-29	5.61915057253531e-28	56.5188290104317
SH3D19	-1.37437282211951	2.32810717734323	-12.6356114062362	1.16345058362896e-29	5.884287475176e-28	56.4721741146374
ZNF676	-0.423514318829637	0.116941421046205	-12.632225143756	1.19666300546906e-29	6.04711670289198e-28	56.4442084192465
BMPER	-0.70680215441226	0.195983723346535	-12.6303762517966	1.21519421026166e-29	6.13554344377396e-28	56.4289401763924
AC104211.1	-0.366873896573454	0.0566448822409241	-12.606693981211	1.47946412675658e-29	7.46350718682199e-28	56.2334313123388
HK2	2.03321476530938	3.60689622567987	12.6054374449176	1.49498689768264e-29	7.53541869114385e-28	56.2230611280053
TXNIP	-2.29574719557505	6.55891851170297	-12.6015540921984	1.54399435548935e-29	7.77584343759878e-28	56.191013856556
CLDN4	2.83720132243848	6.03501626128713	12.6009776611026	1.55140413377787e-29	7.80654474665687e-28	56.1862571321544
AC027288.3	-0.985961962004797	0.392706647749175	-12.5992045653276	1.5744195499633e-29	7.91565402670633e-28	56.171625919384
GRK5	-1.28718727318635	1.13717068053795	-12.5948779658171	1.63201943465061e-29	8.19831098419119e-28	56.1359263922706
XYLT1	-1.03079445566215	0.532846989462046	-12.5921593663147	1.66928214186538e-29	8.3745295389756e-28	56.1134966861395
MARVELD3	1.24217219883753	2.07363668971947	12.592113553466	1.6699172941064e-29	8.3745295389756e-28	56.113118721688
LINC02175	-0.393213140702665	0.267265291171617	-12.5907070559184	1.6895347731066e-29	8.46144206986737e-28	56.1015150638143
SNTB2	-1.12502641760544	1.99572502421122	-12.5906670792617	1.69009570345677e-29	8.46144206986737e-28	56.101185260728
YIF1B	1.12619258874158	3.68922936414521	12.5876129004859	1.73350387096087e-29	8.67145913632927e-28	56.0759895718686
MXRA7P1	-0.968784823414712	0.644667912844884	-12.5776720365122	1.88263670942836e-29	9.40954177722447e-28	55.9939947020449
CHAF1A	1.36751962721791	2.9792053330429	12.5694436047557	2.01570814164507e-29	1.00661754397934e-27	55.9261395846309
DZIP1	-1.58506529200128	1.46224774653135	-12.5673908557479	2.0503420150292e-29	1.02305352583661e-27	55.9092138949973
FTX	-0.533859026942644	0.584084920471947	-12.5629247431758	2.12775750835268e-29	1.06079064973888e-27	55.8723920747551
WWC2-AS2	-0.447024566853625	0.348957391953795	-12.5614381269333	2.15416764565944e-29	1.07305717249458e-27	55.8601362502334
HAAO	-1.51807023233486	1.42930538073597	-12.5611379027541	2.15954074855064e-29	1.07483273085527e-27	55.8576612243962
DHFR2	-0.956884695141257	1.64595286769967	-12.5538597597666	2.29396580677773e-29	1.14078247698226e-27	55.7976663782437
KIF22	1.3433275151468	3.79250613519142	12.5519681493999	2.33024874795425e-29	1.15785695940365e-27	55.7820753148645
USP51	-1.12499762692047	1.0264230639538	-12.5481701222038	2.40483553869056e-29	1.19391947834389e-27	55.750773358202
ESPL1	1.64232391513561	1.75392758822772	12.5413010545189	2.5458294058661e-29	1.26286313941907e-27	55.6941685009655
FXYD6	-2.13575156660565	1.55997816679208	-12.5357640754834	2.66545745172292e-29	1.3211020849336e-27	55.6485478180641
RPS6KA6	-0.878847887928145	0.327356920607261	-12.5257178771607	2.89699797629632e-29	1.43466582281134e-27	55.5657905214162
MAP10	-0.750049734980597	0.309480612950495	-12.517129180067	3.11077916134878e-29	1.53925289942942e-27	55.4950561161878
KDR	-1.82454969345021	2.04654420082838	-12.5001029212556	3.5821846684198e-29	1.77103567629104e-27	55.3548770600791
TMEM255A	-0.854120184214925	0.300783682336634	-12.4963567642395	3.69510905200317e-29	1.8253470127464e-27	55.3240425973736
PDIA4	1.44384454904659	7.1283722490165	12.492925962288	3.80163806644668e-29	1.87641150643461e-27	55.2958063649361
NGF-AS1	-0.0966587000670576	0.0150145513960396	-12.4916694667845	3.84141466275939e-29	1.89447094741745e-27	55.2854657505431
MIR100HG	-1.35580679267132	0.842732723273927	-12.486130447809	4.02176735505811e-29	1.98177088398871e-27	55.2398850530639
BCL2L2	-1.1778351908951	2.74141951135314	-12.4825297199443	4.14351151115709e-29	2.04007007931676e-27	55.210258017186
MPL	-0.491423571527399	0.364806665465347	-12.4759578549711	4.37526344768598e-29	2.15239057041088e-27	55.1561912301585
AL391834.2	-1.00076929295213	1.25637324191089	-12.4728875113078	4.48792267678386e-29	2.20598660804991e-27	55.1309345775633
AL136129.1	-0.100186040706823	0.0260406659735974	-12.4659192137691	4.75445482150393e-29	2.33506600559929e-27	55.0736206617153
AL121820.1	-0.668654606484328	0.25189708189769	-12.4653142844033	4.77832427056942e-29	2.34485116785408e-27	55.0686456258357
PCBP3	-0.968917106505011	0.387300526379538	-12.4604717183729	4.97376036549934e-29	2.43874304653902e-27	55.0288223517261
DNM3OS	-1.50250091578614	0.873555732551155	-12.4602582566279	4.98255628904395e-29	2.44104181854093e-27	55.0270670431357
PDGFRA	-2.21371809799201	1.71341638075578	-12.4500024277304	5.42394524437642e-29	2.655097150227e-27	54.9427440245122
PRR36	2.2338565657129	3.36041002592079	12.4453518242012	5.63674161758942e-29	2.7569929556254e-27	54.9045142339439
KLF4	-1.99830838789957	2.51372182741584	-12.4441009225506	5.69538585499867e-29	2.78338565135696e-27	54.8942321074604
AASS	-1.50475630292985	1.37646489213201	-12.4424225658077	5.7750265683659e-29	2.81998770647724e-27	54.8804369154937
CDCP1	1.90599766608369	3.54491453046205	12.4419214925545	5.79901781394914e-29	2.82937792799307e-27	54.8763184772737
TPM2	-2.68810213330746	5.76003777557426	-12.4398877093446	5.89741923594665e-29	2.87502816189173e-27	54.859602881098
ARRDC1	1.39986867039264	4.36141958554785	12.4393051338042	5.92591173257191e-29	2.88655046337337e-27	54.8548148729641
ELF3	2.44427599200575	4.72700292634653	12.4385822658505	5.96145649346137e-29	2.90148628203873e-27	54.8488739444375
GAPDH	1.68186282028326	9.70574847382508	12.4341956871555	6.18175751927457e-29	3.00624635104689e-27	54.8128249810217
GINS1	1.74165974969371	2.51365126416502	12.4319075343787	6.29987439006011e-29	3.06118262778497e-27	54.794022523527
ADGRB3	-0.638286670809488	0.169242441788779	-12.4290815579517	6.44886428392953e-29	3.13101844608726e-27	54.7708021309989
ABCB1	-1.65918550247783	1.06716586339604	-12.4191597754161	7.00032419962652e-29	3.39598584662208e-27	54.6892905363379
LGI2	-1.60848960122345	0.799583689973597	-12.417263508404	7.11095204671493e-29	3.44683970049044e-27	54.6737142852084
TMPRSS4	2.83102022880831	3.19926174371287	12.4070499016438	7.73748454956053e-29	3.74747754137517e-27	54.5898311677975
MTFR2	1.4468635729209	1.57486447270297	12.4055038581903	7.83700382113534e-29	3.79258653158477e-27	54.5771356336819
DTWD1	-0.765971355113859	1.15198507071287	-12.4045074879894	7.9018156345823e-29	3.82083968849733e-27	54.568954081749
AC013643.3	-0.417921585938593	0.169357333085809	-12.3990852093197	8.26400492422375e-29	3.99272374497435e-27	54.524433522174
FBXO31	-0.955409713598615	2.60412646312211	-12.3887080446169	9.00394358628603e-29	4.34668850936003e-27	54.439247511629
RAMP1	-3.30767980863305	4.58478756781518	-12.3836776491232	9.38604524895924e-29	4.52747168027517e-27	54.3979613492485
KCNS2	-0.212469068126119	0.0445466411056106	-12.3833646053219	9.41035093939502e-29	4.53551439801645e-27	54.3953922717261
AC087854.1	-0.23203607865597	0.167379881313531	-12.3819287584558	9.52264096462712e-29	4.58591559647404e-27	54.3836088802407
AF001548.3	-0.37401511252452	0.0843302415643564	-12.3688752595902	1.06067588466673e-28	5.10386929539189e-27	54.2765046016475
PDS5B	-0.995675410905969	1.72294443085479	-12.3682984946176	1.06574007892683e-28	5.12408864647126e-27	54.2717730757527
KLHL10	-0.163554765673561	0.0772765994653465	-12.3638419864814	1.10569111597535e-28	5.31187598618165e-27	54.2352162597913
LINC02823	-0.115957919720362	0.0372557232838284	-12.3487742012248	1.25215611218174e-28	6.0106527688711e-27	54.1116466760099
RBBP8NL	1.69521861938155	2.49569246288119	12.3401706170822	1.34430185163488e-28	6.4477664356018e-27	54.0411114598436
TEK	-1.72177674402761	1.45547195221782	-12.339675831388	1.34980203607696e-28	6.46892625789884e-27	54.0370555201456
SERP2	-1.20208295160341	1.20836104261056	-12.3384073686928	1.36400533804757e-28	6.53172805996397e-27	54.0266577090996
MBLAC2	-0.783262692667164	1.10663598352475	-12.3352764740583	1.39970373278671e-28	6.69727807796422e-27	54.0009947118376
AC048382.5	-0.151573324318657	0.0961569612871287	-12.3327332186969	1.42938628500176e-28	6.8338003828479e-27	53.9801499832555
MFSD3	1.81623026536162	4.23091653389769	12.3279275788197	1.48719697542453e-28	7.10447384715059e-27	53.9407664053673
INKA2	-1.06829938208273	0.954772602125413	-12.3230778327065	1.54790125915749e-28	7.3885243476267e-27	53.9010264601717
MEF2D	-1.09321844842484	3.34454009273267	-12.321127115235	1.5730093565519e-28	7.50234566868456e-27	53.8850432736505
PCCB	1.23547722462537	3.11685010179208	12.3192646632345	1.59736011833103e-28	7.61237528083866e-27	53.8697840637835
AC013553.3	-0.876104444057356	0.478424248135314	-12.3186292073633	1.6057541183804e-28	7.64624599302822e-27	53.8645778989792
SLC25A21-AS1	-0.933304135399574	0.826612378722772	-12.3185054515708	1.6073939683794e-28	7.6479264498705e-27	53.8635640023947
AL031846.2	-0.314954875525906	0.174653753861386	-12.3166765487423	1.63182374406352e-28	7.75795117107704e-27	53.8485807028995
MIR126	-1.3270058234323	0.502119645052805	-12.306301629392	1.77757987681554e-28	8.4441438320957e-27	53.7635979341749
ARMCX1	-2.45484927237484	2.50140144855776	-12.3056779412412	1.78674441201492e-28	8.48089937482512e-27	53.7584899463536
SEC61A1	0.861345592498714	6.806309981	12.2988006025945	1.89097795824809e-28	8.96848740022421e-27	53.7021703944695
AC019193.2	-0.491032964420682	0.258903822739274	-12.2932715978612	1.97915432215706e-28	9.37920286306442e-27	53.6569000740559
ZNF662	-1.1744716951936	0.682348952448845	-12.2898774303959	2.03530253779575e-28	9.63760349909066e-27	53.629112676188
NR2F6	1.70111834818102	5.57997242262706	12.2853986786069	2.11182964515192e-28	9.99201435688243e-27	53.59244987257
DCAF12L2	-1.12068640802676	0.404454951808581	-12.2847628894081	2.12292320726126e-28	1.00365121271213e-26	53.5872456968005
SNCAIP	-1.65736218930341	1.26091127706601	-12.2830418035367	2.15324588764522e-28	1.01717761021536e-26	53.5731584028278
SH3BGRL	-1.65764174459318	5.42459740866997	-12.2783350339016	2.23839425199192e-28	1.05656120105738e-26	53.5346362639397
ZBTB46	-1.1880310415468	1.07935936825413	-12.2718333874773	2.3615601679978e-28	1.11381298494925e-26	53.4814321557011
ATP8B2	-1.60496985235565	2.43127129890429	-12.271047289954	2.37690239714617e-28	1.12016002184937e-26	53.4750000151746
C2orf74	-0.403765663448721	0.210524405867987	-12.2655222942347	2.48757324859018e-28	1.17138681017408e-26	53.4297963138797
AC097634.3	-0.263416898984115	0.100580835389439	-12.2634274629768	2.53086485522966e-28	1.19082902416257e-26	53.4126588587808
CRYBG3	-0.875072021470896	0.59584344250165	-12.2593910485834	2.61640993588763e-28	1.2301059593354e-26	53.379640387049
POLR2H	1.11895067553699	4.86500449208251	12.2534259980805	2.74813380957771e-28	1.29101460791917e-26	53.3308520012795
SLIT3	-1.67722371687111	1.34054623592739	-12.2477150470409	2.88043526279707e-28	1.35209815452007e-26	53.2841493115282
SHANK3	-1.19606094715149	1.83986604233003	-12.2463120479802	2.91389738347905e-28	1.36672596533552e-26	53.2726770557267
AL139022.2	-0.518774953547974	0.305962807465347	-12.2460034108141	2.92131034928881e-28	1.36912231961503e-26	53.2701534032581
KIF13A	-0.938271147963432	2.15003923314191	-12.2458220023462	2.92567625602803e-28	1.37008796585483e-26	53.2686700793931
AC097534.1	-0.545797962861087	0.275115477132013	-12.2407472083969	3.05048128084484e-28	1.42740906359659e-26	53.2271779471614
AC020634.2	-0.743656628125053	0.272794572973597	-12.2391308269984	3.09133680595269e-28	1.44538845292959e-26	53.2139634214653
AC120498.10	-0.626667620003625	0.192578250927393	-12.2390326467906	3.09383589843296e-28	1.4454197007561e-26	53.2131607801189
MED13L	-0.912469885414178	1.38295841343234	-12.2378613751638	3.12380537866828e-28	1.45827480155632e-26	53.2035855838912
KPNA5	-0.745253782891791	0.947465096574257	-12.2350829493779	3.19605977971144e-28	1.49083394449695e-26	53.1808730571636
HGF	-0.81131359665597	0.342323223966997	-12.2311571460812	3.30100092186533e-28	1.53857711202895e-26	53.148784113616
CDC42BPG	1.42713019207612	2.55870492608911	12.2302555994914	3.3255811612908e-28	1.54881905699082e-26	53.1414154895016
BICRAL	-1.01835551648646	2.06625737173597	-12.2263185974067	3.4350773920514e-28	1.59823082676116e-26	53.1092392618676
ADAMTSL1	-1.49700841107249	0.85918942229703	-12.2262486280128	3.43705554142185e-28	1.59823082676116e-26	53.1086674491974
ORMDL2	1.24022756969563	3.08161459362046	12.2159913371712	3.73967845474335e-28	1.73759086419103e-26	53.0248533929832
OPCML	-0.461140978490192	0.129829476122112	-12.2154917537271	3.75507781725733e-28	1.74338288629806e-26	53.0207718147622
PRR11	1.55287227628294	2.07873421038944	12.2142457457542	3.7937612406192e-28	1.75996759755095e-26	53.0105922199226
PRKAR2B	-1.81959904272399	1.41430048409571	-12.2108483377797	3.90126669851888e-28	1.8084288306777e-26	52.9828379597165
AC068672.2	-0.764262124178678	0.119665735617162	-12.2052315425872	4.08570113386465e-28	1.89244708715647e-26	52.9369586707304
ARHGEF15	-1.50515126036023	1.49845162381848	-12.2050084656735	4.09320291669207e-28	1.89370440684401e-26	52.9351366731769
HDAC5	-1.13410305837878	3.31821879152145	-12.2049613580759	4.09478883806107e-28	1.89370440684401e-26	52.9347519197448
SNRPF	1.22219606043049	4.85693461878878	12.1967040379029	4.3824573069905e-28	2.02516555507406e-26	52.8673176076773
ISCU	-0.853515652135179	4.05668149409241	-12.1902706994646	4.62046920841375e-28	2.13349357924168e-26	52.8147897018718
TSPYL2	-1.38089375666684	3.0595158420033	-12.1881383969252	4.70216625216314e-28	2.16953131884549e-26	52.7973816149695
KIAA1755	-1.07864014461396	0.678206451	-12.1878457292647	4.71349132466111e-28	2.17306942552859e-26	52.7949923606768
AC053545.1	-0.191790944785394	0.0348340202871287	-12.1858817410784	4.79019642780236e-28	2.20672095437993e-26	52.7789594293071
RAB33B	-0.928870536104583	1.66687775825743	-12.1855251991725	4.80425429774683e-28	2.21148272774749e-26	52.7760489086928
CDK2AP2	1.4769055739339	6.1463142530363	12.1849249991009	4.82801215153194e-28	2.22069874712917e-26	52.771149424266
VAMP3	-0.955849868156506	4.7175458039571	-12.1842567636192	4.85460085579843e-28	2.23120158590513e-26	52.7656946568959
PPP1R14B	1.64164354936887	5.82606104410891	12.1782868253546	5.09871212241317e-28	2.34158551235431e-26	52.7169668855544
PJA2	-1.47158838308593	3.90709338962046	-12.1768546125805	5.159072269679e-28	2.36747635343794e-26	52.7052780938856
NCAM1-AS1	-0.211432636060021	0.0561695784389439	-12.1744924970605	5.26018275182178e-28	2.41201296599161e-26	52.6860010557021
P4HB	1.4427836404984	7.18738262491749	12.1703946882002	5.44029703268767e-28	2.49267950471496e-26	52.6525621657431
CCDC50	-1.08399972444968	2.92087932763036	-12.1696807890472	5.47229848818606e-28	2.50541049504956e-26	52.6467370046952
CEP68	-0.99971181097548	2.17978960473267	-12.1676785835911	5.56305446101533e-28	2.54500105815826e-26	52.6304003442714
ADAM22	-0.794076445260661	0.57514332509571	-12.1673629110135	5.5774995412227e-28	2.54964665566339e-26	52.6278247498638
LINC00526	-0.863097495092111	0.546337266306931	-12.1600221393598	5.92415835702634e-28	2.70603350255961e-26	52.5679372803012
DSP	2.08397010280672	4.63761055727063	12.1594419018787	5.9524581223993e-28	2.71687195729511e-26	52.5632041112549
TTK	1.78280325203625	2.01184127713201	12.1503608557584	6.41333506803285e-28	2.9249828326016e-26	52.489137331791
PPIA	0.839945104014506	5.91175446282178	12.1495138261688	6.45809542470448e-28	2.94313831904841e-26	52.4822297534302
LINC01550	-0.37320387689275	0.118984279052805	-12.1491964416475	6.47494733895421e-28	2.94855705373204e-26	52.4796415053724
OR5K2	-0.117168970099467	0.0255609934125413	-12.1448663505113	6.70928482666679e-28	3.052930087246e-26	52.4443322221596
PKD1	-1.24254647026535	1.72320172455446	-12.1421597517755	6.86003513305351e-28	3.11913778004568e-26	52.4222637191846
SLC38A7	0.947120215246377	2.71171512113861	12.1408695145588	6.93308146724842e-28	3.14994061432853e-26	52.4117442410212
CASP6	1.34290146851258	4.15526401495049	12.1399406646175	6.9861474283677e-28	3.17162554030258e-26	52.4041714381138
PODXL2	2.29366920081887	5.142015744967	12.1382331343776	7.08475838514741e-28	3.21393844697829e-26	52.3902506631681
CDCA2	1.62575066563635	1.71930899208581	12.1353651764451	7.25351639226263e-28	3.28798412389772e-26	52.3668709138266
MAS1L	-0.114531054308529	0.0173135673729373	-12.1352105416756	7.26272848422701e-28	3.28965065268414e-26	52.365610376348
GEM	-2.42326677492089	2.51526145871287	-12.1340541013575	7.33199205449926e-28	3.31849422561102e-26	52.3561835865264
AC079822.1	-0.100211885107569	0.02870292669967	-12.1301085501949	7.57329859741147e-28	3.42510209854164e-26	52.3240235090527
LINC01016	-0.749736530777932	0.115533372392739	-12.1296868729066	7.59955166096002e-28	3.43436164681271e-26	52.3205866406616
NOVA1	-0.931321390842538	0.424828634237624	-12.1166655654569	8.45645648373319e-28	3.81870698676909e-26	52.2144769832508
LINC02613	-0.310734989010128	0.127190437425743	-12.1164598895954	8.47073696465755e-28	3.82225121942828e-26	52.2128012592836
AC092162.2	-0.39312875353774	0.0821055802442244	-12.1090382054111	9.00244042809897e-28	4.05908973687889e-26	52.1523403422267
SHCBP1	1.2570425934371	1.4425639730297	12.1049404381693	9.31013252226734e-28	4.19464173920228e-26	52.1189632393649
ZDHHC15	-0.76804296145437	0.413574642062706	-12.1043588092947	9.35464693260422e-28	4.21150457018084e-26	52.1142260748163
THBD	-1.77349154155362	1.86272124225743	-12.1010889255462	9.60888177231666e-28	4.32268748738427e-26	52.0875954675667
CSTB	1.57138791494243	6.11946995113531	12.0980598253913	9.85053527815164e-28	4.42804659587532e-26	52.062928059793
FAM241B	1.42777519214211	3.49024373125413	12.0932029180468	1.02507104911329e-27	4.60445179407826e-26	52.0233803832589
PARD3B	-0.885362049254264	1.2618972569604	-12.0899446268604	1.0528210645153e-27	4.72552850460352e-26	51.9968526066339
LINC00989	-0.139819425349254	0.0386960825544554	-12.0896102048859	1.05571127466341e-27	4.73492482410736e-26	51.9941300086178
NAP1L5	-1.35727020644648	1.83181399046535	-12.0828892192152	1.11550257917907e-27	4.99931913822586e-26	51.939418591292
MIR29B2CHG	-0.303931168213326	0.168606748957096	-12.0825791671535	1.11834087182302e-27	5.00826247097413e-26	51.9368949012339
LINC02880	-0.157836650377505	0.0448682954224422	-12.080432745711	1.1381881060217e-27	5.09330606751141e-26	51.9194245697953
FOSB	-3.17912425571205	2.13641934889439	-12.0761932708124	1.17842634972688e-27	5.26940125547174e-26	51.8849214352814
NCAPG	1.6770660516709	1.82776567705281	12.0714049410778	1.22558123326095e-27	5.47613653751866e-26	51.8459564605728
CCDC85A	-0.54419326629243	0.170388767910891	-12.0655045053282	1.28628191089272e-27	5.74304095556886e-26	51.7979490947729
PABPC5-AS1	-0.136888860662153	0.0281938695973597	-12.064818606976	1.29352968890669e-27	5.76871266370331e-26	51.7923689882297
LTC4S	-1.48421551267047	1.52660026338944	-12.064776768261	1.29397310662098e-27	5.76871266370331e-26	51.7920286141117
PRICKLE1	-0.955754141030916	0.768662115465347	-12.0606123900188	1.33887475426192e-27	5.96441604359242e-26	51.7581518351746
KCNAB3	-0.986072054978571	0.769830718871287	-12.0600080094521	1.34551914961893e-27	5.98952558085425e-26	51.7532355999179
RASSF2	-1.72819813611205	2.12182834620792	-12.0578695601058	1.36929361544039e-27	6.09079428778264e-26	51.7358414184971
SCARF1	-1.09252354410725	1.42859714791749	-12.0546350240509	1.40605180657941e-27	6.24962159383653e-26	51.7095336850013
USP27X	-0.937851432063007	1.53755216395049	-12.0538320693937	1.41532815518326e-27	6.28615144081283e-26	51.7030033238252
MARCKSL1	1.51533201678838	8.46120429887129	12.0526807096603	1.42873607489005e-27	6.34096331011882e-26	51.6936396778488
CCDC184	-1.34100342947367	0.963276891940594	-12.050932795849	1.44933338325113e-27	6.42757723630336e-26	51.6794250396493
HIP1R	1.25188429569723	3.54858589840594	12.0459774276661	1.50934989507675e-27	6.68874990415555e-26	51.6391301730024
C1orf21	-1.42434203816684	1.70657985289439	-12.0441919045227	1.53157678410787e-27	6.78219176968541e-26	51.6246125001425
AC112250.2	-0.265306650412367	0.0673129027656766	-12.0413597701362	1.5675032171725e-27	6.93611419857855e-26	51.601586611791
MEF2A	-1.19601289914925	2.487234865033	-12.0383355164483	1.60679438734635e-27	7.10468527208567e-26	51.5770008330518
AC092376.1	-0.435677069734328	0.0816256329933993	-12.0376165145685	1.61627917225657e-27	7.14131021335993e-26	51.5711559981684
RMDN2	-0.50580680773081	0.577008448643564	-12.033901247108	1.66618579717972e-27	7.35634646129264e-26	51.5409561741294
CALR	1.37400793805299	8.84312730442904	12.0300717338647	1.71923466576685e-27	7.58492639068498e-26	51.5098310990538
RBFOX3	-1.04264732172015	0.304908487719472	-12.028113718488	1.74700528704977e-27	7.7017272398744e-26	51.4939183042814
PON3	-0.480079958143283	0.09712688030033	-12.0265578432848	1.7693907137726e-27	7.79463172330352e-26	51.4812743485851
LEPROT	-1.12687370633241	3.96445276718482	-12.0259149539621	1.77872364563434e-27	7.82994148808235e-26	51.4760500192235
PLA2R1	-1.02213046312004	0.879306101643564	-12.023861382472	1.80886557950148e-27	7.95673240510988e-26	51.4593626780486
AFAP1L2	-1.99051950453785	2.40879449760726	-12.0183676620318	1.8920271281317e-27	8.31638285084928e-26	51.4147255538363
CEP112	-0.815789754048614	0.872264609772277	-12.0178252745715	1.90044140101841e-27	8.34719372788773e-26	51.4103189791258
CNNM1	-0.581645906687207	0.19777865770297	-12.0127818645468	1.98048931474432e-27	8.69235882624157e-26	51.3693476144404
AQP1	-2.40255887996077	3.89034039454785	-12.005065147891	2.10951781071114e-27	9.25183136067389e-26	51.3066706636853
BTBD19	-1.13049698695864	1.04454069283828	-12.0040451296078	2.12718849091856e-27	9.32245062314287e-26	51.2983868975114
ANLN	1.83555943113241	2.25012209046205	12.003731840675	2.13264542558356e-27	9.3394782392155e-26	51.2958426669677
SYNE4	1.66806574683081	3.0909867489571	12.0020228579917	2.16265939350655e-27	9.46394401899219e-26	51.2819643684239
FAM138B	-0.151569117940832	0.0275155965511551	-11.9973885912483	2.24618382022308e-27	9.82221971187615e-26	51.2443339303999
LINC01412	-0.159098615749467	0.0368612845709571	-11.9955025390547	2.28108993194446e-27	9.96752436659291e-26	51.2290205709741
RCBTB2	-1.26722133105085	2.39859654266997	-11.9920819420139	2.345781539583e-27	1.02426715321675e-25	51.2012499944392
AP001107.8	-0.474605207210341	0.192657993346535	-11.989517254837	2.39548224695131e-27	1.04520061299248e-25	51.1804300655613
IHO1	-0.287644647510767	0.124805749247525	-11.9869441876995	2.44639980194012e-27	1.06663390337414e-25	51.1595436846745
AC005670.3	-0.432842629471216	0.610870089207921	-11.9826767396974	2.53323537560482e-27	1.10368459432601e-25	51.1249069734535
SLC30A4	-0.752241736089445	0.901043451775578	-11.9777260285292	2.63782948541321e-27	1.14841240168242e-25	51.0847300117597
EVC	-1.33814942619563	1.58975760041584	-11.9738789773184	2.72206846534742e-27	1.18421934619474e-25	51.0535137298347
CD34	-1.67742966398966	2.62193192876568	-11.9723829152778	2.75554704078585e-27	1.19790705188574e-25	51.0413751302063
CDK16	1.20074959559819	4.95455983320462	11.97059734328	2.79604170578829e-27	1.2146225910079e-25	51.0268882350808
AC012378.2	-0.727685440526439	0.39420897920462	-11.9691179772573	2.83004077536602e-27	1.22849403329201e-25	51.0148862618695
MBNL1	-1.17964588826525	3.28411534384488	-11.9682854748444	2.84935432638226e-27	1.23525162289889e-25	51.0081324698377
AC140118.2	-0.319649835798721	0.0693346123894389	-11.9682678247672	2.84976521613809e-27	1.23525162289889e-25	51.0079892829214
FOXO1	-1.48791674085533	2.81139891018482	-11.9663332511605	2.89516141716294e-27	1.2540142677678e-25	50.9922954344121
AL122035.1	-0.55607526058678	0.462227713551155	-11.9611652040668	3.01999834662378e-27	1.30713358881873e-25	50.950375070625
KMT2A	-0.725930863273988	1.56581569348845	-11.9595775887989	3.05941442248831e-27	1.32323013744696e-25	50.9374984938722
TOM1L2	-1.1286415015209	2.62740548221782	-11.9590515457656	3.0725873494041e-27	1.32796107936754e-25	50.933232081491
ZCWPW2	-0.248947365980384	0.214393890191419	-11.9546874893802	3.18407219350771e-27	1.37514431863069e-25	50.8978404620599
LINC01589	-0.904641283943923	0.539559331089109	-11.9443305857214	3.46505037109946e-27	1.4954070327039e-25	50.8138664068677
SERINC2	2.92766772180991	6.52974450516832	11.9436184576721	3.48525395958734e-27	1.50303473916108e-25	50.8080934033687
HIPK3	-1.29577471220586	3.24089197423432	-11.9407263818843	3.56851774617744e-27	1.53782671575117e-25	50.7846494904821
TMSB10	1.64251491088721	11.7617356720495	11.9374967987966	3.66384307408865e-27	1.57776233597004e-25	50.7584720433142
SOX7	-1.24090461468049	0.967365722082508	-11.9357265145439	3.71716758105589e-27	1.59956638551346e-25	50.7441240400153
RAC3	2.18414776330362	3.49539838432673	11.932995567731	3.80094976735473e-27	1.634435903217e-25	50.7219914345564
DDX49	1.09134251093112	4.80954580928053	11.9317748959835	3.83900449165094e-27	1.64960607321287e-25	50.7120992416244
CILP	-1.79620927067441	0.860665417151815	-11.9297602101777	3.90264494194786e-27	1.67574046940127e-25	50.6957732327717
SCRG1	-0.460963537659702	0.11835185820132	-11.9270828558372	3.98884755640483e-27	1.71151800530303e-25	50.6740788097504
LINC01165	-0.180037041607676	0.0645846917623762	-11.925829735719	4.02984345342551e-27	1.72786080019277e-25	50.6639254579997
CENPO	1.04550106660192	1.59215011360726	11.9251114736788	4.05353044653602e-27	1.73676390660632e-25	50.658105942385
AC092667.1	-0.274117907828678	0.105973107646865	-11.9212231640137	4.18418905251323e-27	1.7914539108336e-25	50.62660418185
LINC00957	-0.82351936637292	0.605969499214521	-11.909475546743	4.6049872090225e-27	1.97019852318632e-25	50.5314512927244
TMEM125	1.99426688000896	4.11191436248185	11.8994438881729	4.99752916816473e-27	2.13660550990306e-25	50.450223847564
ACOX2	-1.53074935399083	1.35358564968977	-11.8979842857078	5.05735713113882e-27	2.16062949124505e-25	50.4384073308372
SOX10	-0.317555451009062	0.0737902954290429	-11.8957335582334	5.15101434818475e-27	2.19906127636189e-25	50.4201871158464
GSPT2	-1.80761061708401	1.09081166763696	-11.8935127532062	5.24512009303104e-27	2.23762923021217e-25	50.4022103437259
AC004816.1	1.16429289419957	1.60781584544884	11.8875273839141	5.50736509581924e-27	2.34782055630739e-25	50.3537665215823
GLT1D1	-1.02572632185096	0.434422696475248	-11.874521826815	6.12309804935954e-27	2.60843976902716e-25	50.2485336119718
BACH2	-0.885717603636141	0.501956018188119	-11.8709828579846	6.30220848466329e-27	2.68281764769402e-25	50.219905654397
LAMTOR5	0.842076395533372	4.85343394072277	11.8690997744946	6.39963118427468e-27	2.72233988824547e-25	50.2046739879239
AC090950.1	-0.109136574136354	0.0455382132013201	-11.8635786664818	6.69400448517543e-27	2.84552649885923e-25	50.1600205217278
AC147067.2	-0.819341074048827	0.381006802082508	-11.8610472253213	6.83344919902236e-27	2.90272612973768e-25	50.1395493113067
EXO1	1.55797246608507	1.67551647327063	11.8599312510153	6.89583839353913e-27	2.92713563009178e-25	50.1305251730407
RNF38	-1.18029465960075	2.79701753834983	-11.8565275720837	7.08964992006327e-27	3.00725642969022e-25	50.1030037935243
LSM4	1.42298639061269	5.6729253939604	11.8551085001867	7.17204875311658e-27	3.04003809737132e-25	50.0915303428224
AC104596.1	-0.349383343842537	0.255950823752475	-11.8544786042637	7.20892895941298e-27	3.05349266764815e-25	50.0864376806562
AC092718.4	1.72550009149755	3.14321663943894	11.8498649843228	7.48487773479095e-27	3.16811844120671e-25	50.0491398907011
LRRC8C	-0.876293174041472	0.866041018415842	-11.8493146468759	7.51848918670923e-27	3.18008012027451e-25	50.0446911604835
SERTAD4-AS1	-1.88003918482431	1.91372439090429	-11.846013847865	7.72326245373604e-27	3.26436925916196e-25	50.0180102588682
LINC01797	-0.514607010424627	0.155718998184818	-11.8445548643771	7.8155360616652e-27	3.30102247005386e-25	50.0062179142963
LINC02693	-0.573198603180597	0.522193323392739	-11.8402293556034	8.09560910279963e-27	3.41688751528461e-25	49.971259759561
AC133552.4	-0.352789588158529	0.173693462943894	-11.8344337912251	8.48660297983874e-27	3.57937086786996e-25	49.9244280908441
ITGA7	-1.71262081046343	1.61688487929373	-11.8326650482592	8.60963587069102e-27	3.62868674388337e-25	49.9101372366168
E2F1	2.16673176487388	3.14725814937624	11.8308647059677	8.73669188410277e-27	3.67962713392328e-25	49.8955918680916
RAD54L	1.32067676996684	1.4558664310363	11.8306029337537	8.75532091220038e-27	3.68486158533521e-25	49.8934770187942
NEK6	1.41335839638582	3.75481011688119	11.8269440086214	9.01988924721302e-27	3.79352412097755e-25	49.8639184627742
ZDHHC17	-0.927749329761728	1.9259724439736	-11.8231886870415	9.29971201740332e-27	3.90844403152919e-25	49.8335846316747
ORC1	1.48896909866493	1.76732570705611	11.8211876111104	9.45233468563734e-27	3.96978016511216e-25	49.8174222563871
SLC7A5	2.50434576844296	4.35243624524422	11.8207641168386	9.48495330428703e-27	3.98066610179284e-25	49.8140018876526
CERS3-AS1	-0.683627844692217	0.178079546518152	-11.816713266527	9.80268281886258e-27	4.1111081995522e-25	49.781287287877
ZNF366	-0.548185007258316	0.236726394564356	-11.8155893844369	9.89269891929259e-27	4.14593384116221e-25	49.7722115595965
AL161717.1	-0.10613012305661	0.0189914345676568	-11.8149411311326	9.94499407453505e-27	4.1649130575574e-25	49.7669768379891
ROCK2	-1.0557189053226	2.45853858464356	-11.8140023936168	1.00212114259266e-26	4.19387698175029e-25	49.7593966080368
AP1S1	1.07757127019552	5.14382687949505	11.8105605222562	1.03056738471942e-26	4.30988937169044e-25	49.7316056547869
CC2D2B	-0.228156712649467	0.110740115963696	-11.807068272856	1.06025226719349e-26	4.43091501283456e-25	49.7034109538586
CACNA1G	-0.938110870785607	0.327006161425743	-11.8061211606525	1.06844875422771e-26	4.4620312099431e-25	49.695764961902
RACGAP1	1.65737522122975	3.01579596529373	11.8044265761132	1.08327184769391e-26	4.5207581525917e-25	49.6820852207674
TRIP13	1.67102171777463	2.84177817294059	11.8039378786256	1.08758458510471e-26	4.53557116765034e-25	49.6781402838839
STARD5	-0.286342517665139	0.195495947940594	-11.8002632510507	1.1205656670065e-26	4.6698356166336e-25	49.6484793199134
PSD4	1.2272733452016	2.68288119749175	11.7993106731432	1.12927681760101e-26	4.70284046528209e-25	49.6407908259534
SLC25A22	1.10920320394424	3.62587634748185	11.79739075736	1.14703965485493e-26	4.77346817710533e-25	49.6252953972391
PSMD14	1.00416377424765	3.48799755218482	11.7966674944832	1.15380314640678e-26	4.7982546942978e-25	49.6194582617236
PIMREG	1.83398465373262	2.11598661561386	11.794930117437	1.17021278349899e-26	4.86309336258702e-25	49.6054371939507
S1PR3	-1.16982952273124	1.20314582911221	-11.7899590797312	1.21846017755869e-26	5.0600582090692e-25	49.5653238563338
NUF2	1.85944177373977	2.11512603494389	11.7884167107241	1.23382901000075e-26	5.12030423025938e-25	49.5528791101253
AC009163.7	-0.415533330566738	0.368917784346535	-11.7869939024451	1.24817768099308e-26	5.17623552326418e-25	49.5413995803635
TOMM40	1.19627637815714	4.70162289544885	11.7806584146898	1.31411468563315e-26	5.44587820244916e-25	49.4902896497199
RABIF	0.928753377842537	2.87757699292739	11.7791648725673	1.33015760367763e-26	5.50852096959935e-25	49.4782423502577
AL133227.1	-0.18713516752516	0.123797389722772	-11.7704154298786	1.42813730585256e-26	5.91016125869779e-25	49.4076783545445
MREG	1.40032294719648	2.67706763041914	11.7687459523237	1.44763384633007e-26	5.98667617159756e-25	49.3942162602879
ANO9	1.58713316907026	2.62004248030693	11.7635079157809	1.51054258006102e-26	6.24249053583353e-25	49.3519830977119
AL158055.1	-0.233066128195416	0.072740397679868	-11.7623179542362	1.5252094459792e-26	6.29872284546255e-25	49.342389659769
S1PR1	-1.59630810585053	1.73930617274917	-11.7606207238355	1.54637446962894e-26	6.38169413934992e-25	49.3287072533497
AL357078.2	-0.309680698038806	0.108096933554455	-11.7528913327703	1.64652381360352e-26	6.78619220810489e-25	49.2664051493872
TTYH3	1.69393293071791	4.76864456653795	11.7528801022116	1.64667393004649e-26	6.78619220810489e-25	49.2663146374247
ZBTB47	-1.09959636694915	2.19692924992739	-11.7522722087453	1.654819886559e-26	6.81503682595577e-25	49.2614154069373
LINC00663	-0.464084977187314	0.52239319979538	-11.751559250044	1.66442491636684e-26	6.84984622610335e-25	49.2556695375404
AC108215.1	-0.215551343136247	0.056725242320132	-11.7497202056211	1.68945783131306e-26	6.94805609283331e-25	49.2408489246069
CDC25A	1.49380077455149	1.88143240236634	11.7410006767088	1.81334815877306e-26	7.45240947658413e-25	49.1705910883342
PLEKHH2	-1.42646190419595	0.907699512478548	-11.7386757214622	1.84788361625591e-26	7.58909327320248e-25	49.1518609608944
MARCHF8	-0.966852846026865	2.25905257835644	-11.7371455846528	1.87096938734144e-26	7.67859791308976e-25	49.1395347392319
AOC4P	-0.199209644380917	0.0725069843894389	-11.7367940390045	1.8763137526525e-26	7.69521721041272e-25	49.1367029003918
FEZ2	-0.91169743960597	2.06998640362706	-11.7354572080255	1.89677614361907e-26	7.77377350943798e-25	49.1259344867878
GPR161	-1.46720514419574	1.46932239050165	-11.7349970971145	1.9038701983207e-26	7.79747031534145e-25	49.1222283159793
FAT4	-0.769161860693817	0.47313901809571	-11.7334004196137	1.92869363504178e-26	7.8936967389551e-25	49.1093675750668
RNU5B-4P	-0.808718807391045	0.29600891509901	-11.7277769545356	2.01871681451788e-26	8.25645451729896e-25	49.0640774833198
EIF5A	1.11727123127399	7.19201731957426	11.7272204298134	2.0278504300615e-26	8.28810643103609e-25	49.0595957998001
IGFBP7-AS1	-0.100084253204051	0.0484441840726073	-11.7232250091147	2.09464272632337e-26	8.55521191046178e-25	49.0274230690714
AC091182.1	-0.334240970135181	0.13388096409901	-11.7187021262019	2.17290090911429e-26	8.86874878612189e-25	48.991007919126
SH3PXD2A	-1.38559380117441	2.72556119084158	-11.7165786695412	2.21064062054947e-26	9.01659163743264e-25	48.9739131062816
HTR2B	-1.66547467891269	0.980764145858086	-11.7158654456931	2.22346251719598e-26	9.05963155719035e-25	48.9681715815435
IL6ST	-1.55292214764232	3.3753660290264	-11.7158222234041	2.22424191730034e-26	9.05963155719035e-25	48.9678236418891
RBM43	-1.11609220992004	1.66863260176568	-11.7154002988302	2.23186452603466e-26	9.08445295812753e-25	48.96442717194
TGFBR2	-1.72569449675341	3.12811527464356	-11.7132416587988	2.27127219112099e-26	9.23852789197445e-25	48.947050949274
RCC1	1.29769320275394	4.41055843515182	11.7075286633567	2.37894429797229e-26	9.66987160024619e-25	48.9010692881454
FAM78B	-0.577075087634861	0.387414827442244	-11.7018182337963	2.49164856916012e-26	1.0121066269274e-24	48.8551166386387
C1QTNF4	-1.17016279882388	0.667158716772277	-11.701238003656	2.50339386054093e-26	1.01618297097245e-24	48.8504479113302
EXOSC4	1.56988706292526	4.89445141806271	11.7006501501844	2.51534971353393e-26	1.02033916331864e-24	48.8457179322664
CDH1	2.30359504317057	5.38309096464356	11.6995473907242	2.53793144899158e-26	1.02879708198651e-24	48.8368451625868
DTL	1.53739458483102	2.08317991974257	11.69293237783	2.67769281617459e-26	1.08471200400005e-24	48.7836275252638
RERG-AS1	-0.210254707395842	0.0357443747359736	-11.6910172709775	2.7195677839458e-26	1.10092475951326e-24	48.7682226319788
CBX6	-1.82122692242335	2.9472207170198	-11.6897128327628	2.74846297459206e-26	1.11186459626332e-24	48.7577304254942
AC103858.1	-0.212988957381023	0.0664875991221122	-11.6870481176854	2.80844422091908e-26	1.13535656269767e-24	48.7362982378467
CYBA	1.94342176977014	6.20346188379538	11.6837996935241	2.88333080142627e-26	1.16483820215064e-24	48.710173777834
HEG1	-1.4463088485242	2.17742592356106	-11.6812404542362	2.94372763524578e-26	1.188430041982e-24	48.689593792901
AC107208.1	-0.154114060199893	0.0364983852343234	-11.675946681954	3.0726870227129e-26	1.23965086014093e-24	48.6470295722575
FBN1	-1.73304458559904	1.62358708607591	-11.6756916596433	3.07903965991878e-26	1.2413710303256e-24	48.6449792652011
ATL1	-0.651001278823668	0.617148690468647	-11.675506105691	3.08367005301767e-26	1.24239498468258e-24	48.6434874746062
C3orf49	-0.178915000996375	0.122649154207921	-11.6726993950501	3.15456189551864e-26	1.27009586561644e-24	48.6209235619622
LIPI	-0.224326309608529	0.0684420771221122	-11.6698143536656	3.22912451442119e-26	1.29923617141847e-24	48.5977320499868
SFRP1	-3.04252304485906	2.85631070879208	-11.6692101752984	3.24496018234071e-26	1.30472428116347e-24	48.5928756124932
AC012414.4	-0.105958537520789	0.0317387147920792	-11.6627530403317	3.4191113967063e-26	1.3738169910214e-24	48.5409785108497
WARS2-IT1	-0.357133452278465	0.107099452877888	-11.6604246778121	3.48416620661298e-26	1.3990104402729e-24	48.5222677119503
MPV17L2	1.03046235384744	3.60407862029043	11.657585351446	3.56516817565259e-26	1.43056886680963e-24	48.4994526933124
NOP16	1.0929340657662	3.26929301954785	11.6563581617517	3.6007562102224e-26	1.44387408437845e-24	48.4895924258884
NMT2	-0.965815706538911	1.61833950056766	-11.6561359536939	3.60723789516755e-26	1.44549781791046e-24	48.4878070624826
ADGRL4	-1.49738892897676	1.62918401957756	-11.6513563466065	3.74950464893569e-26	1.50149469523114e-24	48.4494077091732
GAB2	-1.51252143248891	2.30441983424752	-11.6506394355619	3.77132049100962e-26	1.50921389103858e-24	48.443648559319
IQSEC3	-1.15321123786706	0.505021602914191	-11.6482436629005	3.84514605896896e-26	1.53772203799696e-24	48.4244036072273
CCNE1	2.5532647869548	3.16823552456106	11.6473455384789	3.8731911707121e-26	1.54789597647551e-24	48.4171894670935
AUP1	0.889249086461831	6.34029635243564	11.6469877380104	3.88442063200466e-26	1.55134048990686e-24	48.4143155109318
AL136090.1	-0.2155282044258	0.0468300994422442	-11.644641693354	3.95885829898525e-26	1.58000720036129e-24	48.3954722316938
LMAN2	1.10544636400864	7.07772625472607	11.6427997789326	4.01829472002444e-26	1.6026523511872e-24	48.3806790981645
STAB2	-0.255583409350426	0.075056992970297	-11.641569819623	4.05847818685771e-26	1.61759344876186e-24	48.3708013070401
AC079140.3	-0.806209564985927	0.480506568735974	-11.6368044135172	4.21798243492276e-26	1.68004049705198e-24	48.3325341008826
MCRIP2	1.47277120601301	3.323267951967	11.636336869536	4.23396418845564e-26	1.68527655611087e-24	48.3287799441082
NBL1	-2.19454729462346	4.71074710420462	-11.6361176159624	4.24147955298495e-26	1.68713792098552e-24	48.3270194613786
TCF4	-1.29164471460096	1.55720588075248	-11.6339241277246	4.31740116915665e-26	1.71618862394296e-24	48.3094076766021
GIMAP7	-2.0723153518871	2.39557498566337	-11.6330772695723	4.34707372754344e-26	1.72682854549949e-24	48.3026084851945
LRRC4B	-1.91794414266428	1.28575779019802	-11.62812522325	4.52469750368827e-26	1.79560389130458e-24	48.2628536165511
AC011503.1	-0.644649800923881	0.250699069732673	-11.6280827978225	4.52625007012681e-26	1.79560389130458e-24	48.2625130542715
HGH1	1.12227931386098	4.27236235271617	11.6241211084877	4.67359192851217e-26	1.85281886281316e-24	48.230713399558
PNRC1	-1.13406255844947	4.85358260541254	-11.6227640568604	4.72515371473592e-26	1.87201139870408e-24	48.2198215732139
RGMA	-1.65484126336205	1.45870608579868	-11.6192766538036	4.86027309615542e-26	1.92426015513144e-24	48.1918335540908
TRANK1	-1.20373272216034	1.59691302483828	-11.6186824432587	4.88367651777519e-26	1.93223864461935e-24	48.1870650578833
SCARA5	-1.16366926251994	0.2624003469967	-11.6126757739499	5.12664842264149e-26	2.02702152902406e-24	48.1388671731364
PSMG3	1.2611387587258	4.9560874770264	11.6102407183103	5.22854379745035e-26	2.06593532081836e-24	48.1193308332913
AL162171.1	-0.758491979817911	0.577352430709571	-11.6084037232255	5.30674591964683e-26	2.09544179247078e-24	48.1045937362763
AC096921.2	-0.46293098608742	0.290472221907591	-11.5997843138115	5.68952430581308e-26	2.24509535804485e-24	48.0354572904363
AC105914.2	-0.551002230300107	0.0914579617260726	-11.5952033180955	5.90402850354884e-26	2.32819311134968e-24	47.9987209952884
CLIC4	-1.82894491683689	4.60908732162706	-11.5932074547147	5.99998587354762e-26	2.3644639290936e-24	47.9827173342253
FREM1	-1.51754922757633	1.03429835528383	-11.5926110757281	6.02895894881752e-26	2.37430711366056e-24	47.9779355237819
AC104117.3	-0.799599511847335	0.456040832811881	-11.5924392492854	6.03733239036554e-26	2.37603014544538e-24	47.9765578241731
PPM1K-DT	-0.150880784342324	0.0592214628679868	-11.5906995970984	6.12276414771298e-26	2.40805761089437e-24	47.9626097802336
MEIS2	-1.65825273787239	1.36852177368647	-11.5858118631755	6.36929215490541e-26	2.50335929159764e-24	47.9234255738315
PPIF	1.49280633777569	4.95281107978218	11.5851563138975	6.40310014494877e-26	2.5149836901115e-24	47.9181706166013
C14orf132	-2.10166675034392	1.84466458048515	-11.5834706389498	6.49085676508301e-26	2.54776846088896e-24	47.9046585768492
UNC5D	-0.300004506378678	0.0798420050495049	-11.5765576832899	6.86345381826007e-26	2.69224072645374e-24	47.8492535404562
RAB25	2.77003895683124	5.97629616348185	11.5710749504559	7.17405056961649e-26	2.812218358843e-24	47.8053202608627
ABCA10	-0.671013117510874	0.31532830279538	-11.5694367997236	7.26953970846153e-26	2.84777149805368e-24	47.7921952628941
CNTNAP1	-1.23904006339382	1.34375564964356	-11.565430840583	7.50841711161115e-26	2.93941175027481e-24	47.7601021893272
ZYX	-1.25850845280031	6.14533484126733	-11.560298298542	7.8259319961965e-26	3.06169625238953e-24	47.7189899125771
EGR1	-2.8280729918613	5.68257856372277	-11.5544260188179	8.2056430181332e-26	3.20813649762238e-24	47.6719608395639
TUBA1C	1.75158426282793	3.89756285330693	11.5536826149481	8.25500307860752e-26	3.22531274130447e-24	47.6660078275582
ECT2	1.89018304934616	3.02981660966337	11.5529492070888	8.30398921215042e-26	3.24232041334076e-24	47.6601350055861
EMC9	1.23796379205405	3.77202244061716	11.5515736267174	8.39664975046633e-26	3.27634737177257e-24	47.6491203223398
SLC35F4	-0.129987704515458	0.0374424944356436	-11.5510541069927	8.43191243565667e-26	3.28794790232132e-24	47.6449605037526
CCNF	1.38684473495107	2.01229145206271	11.5507265975328	8.45421808008256e-26	3.29448405144306e-24	47.642338157242
TXNL4A	1.0738433513081	3.91443073081518	11.5455213007944	8.81672820790025e-26	3.43349742602155e-24	47.600663530772
PRKCA	-1.40239516066258	1.5565897789637	-11.5438312370309	8.93772607196478e-26	3.47833822710315e-24	47.5871341032119
AC092111.1	-0.635683658987526	0.342196246534653	-11.543303118195	8.97587412165003e-26	3.49089837321529e-24	47.5829065223032
TRPM2-AS	1.5701688364225	1.80608435123762	11.5409375683357	9.14874667049348e-26	3.55580489462012e-24	47.5639712560433
GPR135	-0.728914315863114	0.553645471478548	-11.532513537764	9.79174017198717e-26	3.80322707974302e-24	47.4965524576197
AL591501.1	-0.0684622947299573	0.0190991982442244	-11.5312529384067	9.89175628278448e-26	3.83956499423274e-24	47.4864653222402
QPCTL	1.14423486501119	3.50632125686799	11.5296016742558	1.00243086725316e-25	3.88847644570845e-24	47.4732527869563
ERBB3	1.65399850982932	3.86804805012211	11.528194937313	1.01386266052191e-25	3.93025546815628e-24	47.4619974041846
ZNF438	-0.705616353381344	1.85087007551815	-11.5269544875497	1.02405080348602e-25	3.96716213160128e-24	47.4520729346172
AC110611.2	-0.699592248909382	0.45341893579538	-11.5256380534202	1.03497457175367e-25	4.00686865639124e-24	47.4415409878743
AC004543.1	-0.572612643410128	0.13927472549835	-11.5245851132917	1.04379534222968e-25	4.03838709652887e-24	47.4331174224291
GPR22	-0.749344976509168	0.178549932706271	-11.5202411515299	1.08098451886786e-25	4.17954892665973e-24	47.3983686898908
HECTD2	-0.812415379853731	0.921143092455446	-11.5162326557913	1.11647123855336e-25	4.31394904379133e-24	47.3663079514367
AP003071.5	-0.517106874475586	0.300604581336634	-11.5156428679531	1.12178956829872e-25	4.33168217513243e-24	47.3615910764763
DUBR	-0.482255701141471	0.389681286207921	-11.5142122345295	1.13479517166059e-25	4.37905666664116e-24	47.3501498608385
LINC00933	-0.317199460049574	0.253822226749175	-11.5086923909094	1.1863978963897e-25	4.5752153010221e-24	47.3060111329897
CEP85L	-0.761847069173455	0.750878793072607	-11.5071694706552	1.20104192164188e-25	4.62868471319146e-24	47.2938347382519
AL353763.1	-0.293512511421642	0.148864150056106	-11.505639591858	1.21593411186478e-25	4.68304060050474e-24	47.2816033360066
ALDH18A1	1.25240999542143	5.4888805689967	11.5037843744863	1.23424015212161e-25	4.75046564249553e-24	47.2667716934631
RIMS3	-0.951833507577932	0.590862824666667	-11.5023144409617	1.24893915421565e-25	4.80392926327337e-24	47.2550208837062
OSBPL5	-1.16451997261791	2.2900911079703	-11.4994948410795	1.27762421304256e-25	4.91108500054851e-24	47.2324823241199
SPART	-1.59567703035032	2.73373004691089	-11.4940897420178	1.33445983247195e-25	5.1262407539955e-24	47.1892824958438
CFL1	0.851932183216948	7.23326980268317	11.4928754945482	1.34757031631688e-25	5.17325976665137e-24	47.1795788042046
RASD2	-1.38909727015512	1.27959335351155	-11.4899400294915	1.37979748998042e-25	5.29355877579513e-24	47.1561216019762
MEX3A	2.04395945965075	3.64763268416832	11.488605603473	1.39470023005828e-25	5.34728068204343e-24	47.1454590191901
NPY1R	-1.36369314397068	0.599634202960396	-11.4872413754598	1.41010151613438e-25	5.40284350737059e-24	47.1345588049569
PCDHGA9	-0.539000725526866	0.287942635752475	-11.4839481457198	1.44798156197457e-25	5.5444072347592e-24	47.1082478971894
HYDIN2	-0.107915651828891	0.0511269880792079	-11.4810271550135	1.48242711197484e-25	5.67264623202373e-24	47.0849134119157
AC005100.1	-0.386415967007036	0.0654517730759076	-11.4698384269488	1.62208817133964e-25	6.20307810541833e-24	46.9955530911592
CMTM5	-0.298966428442324	0.0766043138217822	-11.4686932930235	1.63710121249542e-25	6.25646390707173e-24	46.986409239029
ZNF132	-0.907260096499148	1.06336553823432	-11.4668202482591	1.66195623050832e-25	6.34736972431993e-24	46.9714538142859
PRKD1	-1.18269683099584	1.30636430984158	-11.466623474225	1.66458910762979e-25	6.35334212582629e-24	46.9698827170149
ARHGAP11A	1.37104497312942	1.72679812463696	11.4637576044929	1.7034092017309e-25	6.49733624077423e-24	46.9470020296758
AL121821.2	-0.529265785798294	0.198934646264026	-11.4618075555124	1.7303380596766e-25	6.59581782375892e-24	46.9314344002302
AP003059.2	-0.211178324860128	0.0948340434719472	-11.4607330483867	1.74535700963672e-25	6.64880326997959e-24	46.922856838332
AC005481.1	-0.203785622651066	0.0661511432673267	-11.4603845117836	1.75025651931544e-25	6.66319629553868e-24	46.920074612297
ZNF229	-0.966704539240619	0.362298275138614	-11.45394763701	1.84324481803784e-25	7.01270869408031e-24	46.868697609938
CTSK	-2.02537104437367	2.43477965219802	-11.4514980085413	1.8799110219172e-25	7.14763098525101e-24	46.8491484558999
CLEC2B	-1.48957224914861	1.72201534242244	-11.4513014586446	1.88288428166425e-25	7.1543583252213e-24	46.8475799689396
PCDH18	-1.79866469906951	1.75933289144224	-11.4486441482086	1.92354476265201e-25	7.30418495911317e-24	46.8263754132235
RORA	-0.715411717415352	0.620832552834984	-11.4472606537349	1.94505905811994e-25	7.37980319771556e-24	46.8153362978574
MEOX2	-1.3240069709323	0.343293202448845	-11.4472041790364	1.94594235125789e-25	7.37980319771556e-24	46.8148856886566
UQCC3	1.24027741421066	3.04078995860396	11.4439929376586	1.99683049530095e-25	7.56796210741386e-24	46.7892647655923
AL157895.1	-0.139578843397228	0.0417826969405941	-11.4399310508991	2.06310119664877e-25	7.81414371021328e-24	46.7568610000203
KNSTRN	1.31332915536855	2.79005596476898	11.4398377448899	2.06464896740285e-25	7.81502510737892e-24	46.7561167029211
ACKR1	-2.97897372813774	2.64158213730693	-11.4268772064338	2.29126982432437e-25	8.66730056334337e-24	46.6527543588786
RBSN	-0.806642216699145	2.25429863586469	-11.4261381584236	2.30491436980468e-25	8.71336808233988e-24	46.6468617231581
RANGAP1	1.115726201292	4.75140563788779	11.4241061623703	2.34284825788801e-25	8.85114071338274e-24	46.6306608258988
AUNIP	1.46971648735512	1.68042542665677	11.4212732238107	2.3967741211235e-25	9.04911662617574e-24	46.6080759898137
LIFR-AS1	-0.333536468749894	0.240374318207921	-11.413450204906	2.55219299583521e-25	9.62978877228564e-24	46.5457205566288
SLC35B1	0.890343349844242	3.51624529921452	11.4124988182715	2.57176586476163e-25	9.69748287088767e-24	46.5381384283058
AC012511.2	-0.216012371944136	0.0450927841221122	-11.4111124634102	2.60055524596e-25	9.79982223219183e-24	46.5270902433188
VSIR	-1.67168409788667	2.71377777441584	-11.4102700805191	2.61820488950653e-25	9.86007997266821e-24	46.5203773565388
C22orf23	-0.867707565173453	0.840187531171617	-11.407860424367	2.66935349147282e-25	1.00463375514728e-23	46.5011760659992
LINC01563	-0.206468450196375	0.0685859728646865	-11.4040557897223	2.75214588468851e-25	1.03513780689484e-23	46.4708621830912
NUDT11	-1.54813204004254	0.75320230409571	-11.4038590185706	2.75649667964794e-25	1.03611845782061e-23	46.4692944940298
CDC123	0.768887234327719	4.69730269871287	11.4020650633398	2.79647993206419e-25	1.05048301468254e-23	46.4550024247268
CELF2	-1.52865551091322	1.50075546010561	-11.400508775053	2.83163362945549e-25	1.0630163720635e-23	46.4426045189931
RNF144A	-1.40280448190757	2.37392408907921	-11.3965948387234	2.9219994213313e-25	1.09624785108242e-23	46.4114277709864
P2RY1	-1.10183547634286	0.968204458990099	-11.3960705314285	2.93432086349376e-25	1.10017593662362e-23	46.4072516844459
ART4	-0.265611010217377	0.0585117838052805	-11.3950659639942	2.9580733366125e-25	1.1083822457432e-23	46.3992505576874
SLC27A4	1.05327262160341	4.12839427043564	11.3930296641753	3.0068095820828e-25	1.12593366751376e-23	46.3830327991548
ADRB3	-0.651827651591471	0.100645308986799	-11.390892201209	3.05882737857669e-25	1.14469102409746e-23	46.3660105793881
NACC2	-1.22948403762548	2.41255703279538	-11.389193477221	3.10080622614015e-25	1.15967030585797e-23	46.3524832696559
ZNF575	-0.526235385730383	0.802270723719472	-11.3881137644505	3.12778577090239e-25	1.16902468558123e-23	46.3438856970132
HROB	1.27445843451663	1.90731568823432	11.3880230695714	3.13006264194753e-25	1.16914036846647e-23	46.3431635235359
LDLRAD4-AS1	-0.152532960707569	0.04486321030033	-11.3867963162759	3.16102259568367e-25	1.17996287558853e-23	46.3333955147953
CITED2	-2.08386240455874	4.0004388399571	-11.3800545553153	3.33668977837271e-25	1.24475494952514e-23	46.2797217745987
B4GAT1	-1.16666771863251	3.80850953468647	-11.3790749138438	3.36301223761015e-25	1.25378750467038e-23	46.2719235238535
APH1B	-1.13561008691258	1.5473562240198	-11.3780374320384	3.39111431510372e-25	1.2634717893647e-23	46.2636651367862
RAB3IL1	-1.54519457269765	3.00471164331683	-11.3720119513142	3.55900985675832e-25	1.32519598219033e-23	46.2157080408807
HAPLN2	-0.672014641568123	0.226217928306931	-11.3718968673292	3.56229586601757e-25	1.32558895698075e-23	46.2147921801044
SGO1	1.18397336621684	1.22014853850165	11.3704489002996	3.60389891915967e-25	1.34023092033105e-23	46.2032692913357
CTIF	-0.934217364302663	2.21967770722112	-11.3672700020933	3.69693997887419e-25	1.37397155800223e-23	46.177973739316
CTSO	-1.58618947414296	3.30081366749835	-11.3639670456619	3.79614628288126e-25	1.4099599072049e-23	46.1516939972846
H6PD	-1.09535793342751	3.58509216581848	-11.3622147745236	3.84984847329757e-25	1.42865611154402e-23	46.1377534092962
PSMC4	0.91737308613049	5.81368775487789	11.3621680209467	3.85129165310974e-25	1.42865611154402e-23	46.1373814624073
PRRT2	-0.988894083782729	0.647240337448845	-11.3592095440827	3.94371738001454e-25	1.46202927474812e-23	46.113846615587
SCN3B	-0.468502300714819	0.178911750046205	-11.3576805333996	3.99234753229026e-25	1.47913489277689e-23	46.1016842087901
TMEM8B	-0.834398460563966	1.64394279946865	-11.3572826040797	4.00510128988169e-25	1.48264589426043e-23	46.0985190153583
RTL5	-1.41443958760021	1.77526209360726	-11.3572292646246	4.00681391654003e-25	1.48264589426043e-23	46.0980947481654
LRP1	-1.67332032954947	3.41708946752475	-11.3554345360354	4.06486621003646e-25	1.50319106573638e-23	46.0838197663664
SLC16A2	-1.69784598074073	1.87918338357426	-11.3550528937527	4.07731838373928e-25	1.50685820640842e-23	46.080784361217
RPS6KA2	-1.26153967252015	2.76091458869637	-11.3529660215423	4.1460833268907e-25	1.53131941496043e-23	46.0641870704813
MORC3	-0.99325086034083	2.03554193119472	-11.3518079196164	4.184741161906e-25	1.54463734800365e-23	46.0549769913739
FAM66C	-0.430415208727292	0.304620383930693	-11.3513491377966	4.20015452119213e-25	1.54936426276155e-23	46.0513285243081
CA11	-1.98330790633358	3.06423587814521	-11.34559139415	4.39846795837181e-25	1.62151213003822e-23	46.0055450172491
LINC01638	-0.222937759754264	0.0664012842574257	-11.3441703345235	4.44883113906143e-25	1.63906192251087e-23	45.9942466901881
FIBP	0.891063454408631	4.88545338415512	11.343637690297	4.46785595457967e-25	1.64505127517228e-23	45.9900119758774
TLN1	-1.19420463342196	5.17739722192409	-11.3421191750696	4.52253963865025e-25	1.66415457031621e-23	45.977939666835
CD81-AS1	-0.292796056630171	0.184295584386139	-11.3385575666709	4.65342649243584e-25	1.71125727825485e-23	45.9496271513185
SYNPO	-1.59133319148582	2.53634501326733	-11.3374591769688	4.69454753410939e-25	1.72531154180284e-23	45.9408963714751
C11orf95	-1.19261644147431	2.67277360227063	-11.3358649409508	4.75487638161319e-25	1.74640320599584e-23	45.9282248560023
LINC00641	-0.933770878110555	1.04717187155776	-11.3341386100916	4.82107476278138e-25	1.7696232855331e-23	45.9145042116356
CIT	0.749709057990831	0.935973690415842	11.3315919711433	4.9204078610216e-25	1.80496961701809e-23	45.8942653975436
PDE1B	-0.901385289973028	0.504020795745875	-11.3306102815606	4.9592411201454e-25	1.81809267147983e-23	45.8864641370812
EPHA1	1.38964676414957	2.83289864612211	11.3295797572599	5.0003345157834e-25	1.832027615718e-23	45.8782750898147
CENPC	-0.709402496318976	1.516695277967	-11.329308580053	5.01120426666831e-25	1.83487884137583e-23	45.8761202334655
EIF4EBP1	1.8605111873501	6.18476576964356	11.3258514842338	5.15185636535542e-25	1.8852177846304e-23	45.8486509137702
AUXG01000058.1	-0.818503821027612	0.594546810765677	-11.3245080726512	5.20756760185118e-25	1.90443150692437e-23	45.8379773693122
AL158212.3	-0.692939334222388	0.764528962330033	-11.3225208542319	5.29107928964011e-25	1.93378209683544e-23	45.8221896442923
NEK9	-1.00373765931482	2.56642292855116	-11.3212618660902	5.34467618246962e-25	1.95217007680161e-23	45.8121880184723
PLXDC1	-1.08295003420149	1.10397585107261	-11.3141026519799	5.65989354783058e-25	2.06603497461258e-23	45.7553224404296
CACNA1G-AS1	-0.482617312978464	0.148416290772277	-11.3122764401285	5.74322144183031e-25	2.09516525858594e-23	45.7408191691345
ATAD3A	1.17143782351887	3.86859440861386	11.3112724133841	5.78955323247826e-25	2.11077165611341e-23	45.7328458664756
AC117488.1	-0.148456640796482	0.063358495689769	-11.3094716254629	5.87358662750255e-25	2.1400958461839e-23	45.7185459375451
TRIM56	-0.930810900607248	2.66709889912541	-11.3078167332112	5.95188221399041e-25	2.16729475692897e-23	45.7054053635084
NEURL1B	-1.43092047238625	2.37193811741584	-11.3072563398774	5.97863015132341e-25	2.175701494199e-23	45.7009557687903
MIR3671	-1.14561240813433	0.531586213151815	-11.3059351525365	6.0421659483659e-25	2.19747733056022e-23	45.69046572372
CMA1	-0.646924959893497	0.127514176333333	-11.3017475450404	6.24802387606525e-25	2.27095605432984e-23	45.6572199602326
HAR1A	-0.370508328212153	0.131147416924092	-11.2968768977665	6.4962588285203e-25	2.35973822373151e-23	45.6185577307669
CHD9	-0.861258762581877	1.45314341320132	-11.2912948488181	6.79284757146558e-25	2.4659655017073e-23	45.5742568027974
FGF10-AS1	-0.0793251022603412	0.0155878750330033	-11.2900884445462	6.85869786267376e-25	2.48835065863928e-23	45.5646835535264
BX255923.1	-0.223334477242751	0.0556916124785479	-11.2878961910669	6.97999077444581e-25	2.53081093198896e-23	45.5472882956074
TALDO1	1.33418768707303	6.41786434352145	11.2837396761952	7.21585591254588e-25	2.61473578850527e-23	45.5143106155671
MROCKI	-0.352619989002345	0.166238690009901	-11.2819320403883	7.32089207107991e-25	2.65007273096641e-23	45.4999704122742
FGD5	-1.49179630308198	1.6078015969802	-11.2819080953505	7.32229361106372e-25	2.65007273096641e-23	45.4997804594978
CHMP4C	1.574857691229	3.29227012658086	11.2801792045745	7.42419744594858e-25	2.68531820827989e-23	45.4860658315317
AC117498.2	-0.406493356291365	0.204971687570957	-11.2799602160175	7.43720535917767e-25	2.68838687883121e-23	45.4843287398943
GCOM1	-0.316417202320362	0.181781433960396	-11.2747245159183	7.75505308729383e-25	2.80157774965721e-23	45.4428014516515
ATP6V1F	0.982351566842858	6.86712336023432	11.273912587559	7.8055403827046e-25	2.81810357425872e-23	45.4363622892891
KARS1P2	-0.118593212588699	0.028783358039604	-11.2706579115154	8.01122893529815e-25	2.89060899780184e-23	45.4105523071302
AP001363.2	-0.880190765834542	0.562680794867987	-11.2693996982956	8.09218389838045e-25	2.91804740612291e-23	45.4005753305286
CCDC181	-0.992414381047335	0.423677973438944	-11.2689002868291	8.12454198195956e-25	2.92793909255252e-23	45.3966153824359
MCM4	1.71192240115608	3.84684473762706	11.2641337719343	8.43993202463286e-25	3.03975660865368e-23	45.3588241730502
OLFML3	-2.58425922677537	3.70521937369637	-11.2604717144294	8.69049707928698e-25	3.12810520854505e-23	45.3297940363739
RAB11FIP5	-1.11174958142122	2.33640090356766	-11.2602793996235	8.703858414462e-25	3.13101812346388e-23	45.3282696099253
AC005746.2	-0.544660171184328	0.222420991841584	-11.258836624987	8.8047516042602e-25	3.16539608945173e-23	45.3168334702751
CPSF3	0.911941886557783	4.08455159913531	11.2547025644568	9.10034051938333e-25	3.26968522397456e-23	45.2840681745846
ELF3-AS1	0.923525057126758	1.26108699516172	11.2526963963164	9.2473232930433e-25	3.32048750051773e-23	45.2681696635976
LINC01579	-0.485933353713966	0.20179821170297	-11.2521853177485	9.28514392870654e-25	3.33205463919833e-23	45.2641196447454
MAPK13	1.48844436532058	3.10947495161716	11.2461812394895	9.7411561997681e-25	3.49358895282812e-23	45.2165462028664
LCA5	-1.1428713321726	1.04707897240594	-11.2434463547329	9.95619767829647e-25	3.56855825951824e-23	45.1948797111229
BOP1	1.41233281362932	4.73508387055116	11.2424393437026	1.00365630122796e-24	3.59357981708745e-23	45.1869024397546
DBI	1.25242344232089	5.21507277479538	11.2424201459459	1.00381013619486e-24	3.59357981708745e-23	45.1867503631002
AGAP11	-0.0765965842923241	0.0121993629438944	-11.2384904853955	1.03579853376646e-24	3.70586390524621e-23	45.1556234520759
EDEM2	1.00003320393049	4.71451741545215	11.2354359966269	1.06136211569526e-24	3.79504009924323e-23	45.1314318562721
PCCA-DT	1.27413383138827	2.53510156431683	11.2324211077547	1.08721011923465e-24	3.88512542127224e-23	45.1075565224432
PRDM11	-0.849470566589765	1.0728446690462	-11.2305935876978	1.10318237007335e-24	3.93983285494886e-23	45.093085403983
TAGAP	-1.1372833324822	0.848874692669967	-11.2298171903712	1.11003847148963e-24	3.96193731202487e-23	45.0869378347598
YDJC	1.19233177577921	4.64593297635314	11.2294734775201	1.1130872143596e-24	3.97043420694765e-23	45.0842163473824
EVC2	-1.04357090006631	1.0815474630264	-11.2288378871423	1.11874689720281e-24	3.98822866587113e-23	45.0791838896504
MBOAT7	0.912818386213221	4.74509996592739	11.2276814607018	1.12911800730358e-24	4.02278751918644e-23	45.0700278706869
AP003117.1	-0.183469773947868	0.0563248981452145	-11.2227650687212	1.17428852704701e-24	4.18121295966583e-23	45.0311065841656
MARF1	-0.817713910067061	2.75741225717162	-11.2176381853729	1.22330997860443e-24	4.35315222146861e-23	44.9905263375269
SNRPGP2	1.18526814773881	3.76567140645875	11.2152262776675	1.24707128468992e-24	4.43505118104535e-23	44.9714382580839
NR1D2	-1.26316819746087	2.82129374885479	-11.2146482306221	1.25283393231373e-24	4.45288050811053e-23	44.9668637853775
DCHS1	-1.68563955814051	1.58871036293729	-11.2136133273137	1.26321735494064e-24	4.48710207722999e-23	44.958674144764
MCM10	1.41571209373028	1.44396237593729	11.213020498749	1.26920388963089e-24	4.50567380818966e-23	44.9539829735472
FAM8A1	-1.17572668366407	3.18994155438614	-11.2111305425336	1.28847835309169e-24	4.57136734860775e-23	44.9390280494333
E2F2	1.36098269806621	1.46567672174587	11.2098241890832	1.30197107392604e-24	4.61648180251807e-23	44.9286916851348
DNM1P35	-0.575562307278891	0.323282643392739	-11.2093957183672	1.30642711244525e-24	4.62951961903898e-23	44.9253015696945
AC104458.1	-0.178847618728678	0.0507102562739274	-11.2091599494415	1.30888555052851e-24	4.63546731890691e-23	44.9234361582646
NRK	-0.610991283801173	0.124828745990099	-11.2062149450496	1.33998491346988e-24	4.74278043196989e-23	44.9001365425409
LINC02754	-0.416616255133582	0.161751395333333	-11.2031447463632	1.37318972976526e-24	4.85741345659287e-23	44.8758491159433
RASA3	-1.44079729748945	2.03210065072937	-11.200600375066	1.40132741362783e-24	4.95399668112201e-23	44.8557234220093
ZNF502	-1.33652154893241	0.967209592679868	-11.1981408928609	1.42907174531101e-24	5.04907530372162e-23	44.8362709748445
ZNF559	-0.820162689645521	1.45201799083498	-11.1964465723511	1.44850207841642e-24	5.11468407688963e-23	44.8228713371688
ULBP3	1.42950335624264	2.24078449926733	11.1958497060035	1.45540935402751e-24	5.13602207136536e-23	44.8181511814061
LATS2	-1.19542253855565	2.06587099641584	-11.1940989790812	1.47585948335223e-24	5.20509801288859e-23	44.8043066283126
FANCI	1.10870764927772	1.76207743421782	11.1903287448613	1.52087585646568e-24	5.36068146632183e-23	44.7744950585252
EEA1	-0.897129405905543	1.46908195530033	-11.1896660914938	1.5289279634797e-24	5.38586852908761e-23	44.7692558273495
ZC3H12C	-0.851101281661407	0.85763389480198	-11.1890098416637	1.53694408493993e-24	5.4108990601733e-23	44.7640673511305
DEFB124	-0.869807370242963	0.293771134957096	-11.1881033320955	1.5480860010899e-24	5.44689797434988e-23	44.7569004643383
FANCD2	1.14150356842335	1.7093529479571	11.1874178910162	1.55656411783101e-24	5.47348732723924e-23	44.7514815090141
PRND	-0.871132980654797	0.272470826745875	-11.1839049729079	1.60074578684953e-24	5.62551862064499e-23	44.7237112498426
BNC2-AS1	-1.38809920335735	0.785484781465347	-11.1827467413816	1.61558469942547e-24	5.67431157995019e-23	44.7145560050869
NDUFS8	1.27828310222228	5.1770181999835	11.182424789893	1.61973371328832e-24	5.68552364911901e-23	44.7120112078746
AL732509.1	-0.243902363953625	0.208444104722772	-11.1820819325489	1.62416380610597e-24	5.69770853042855e-23	44.7093011979364
AC026367.2	-0.694740706694883	0.46549297030033	-11.1815673688093	1.63083518039281e-24	5.71773700679667e-23	44.7052340520665
RGN	-1.32134731412708	0.725280510570957	-11.1789023199353	1.66582684137405e-24	5.83697474659999e-23	44.6841705630017
SLC2A13	-0.631793608012366	0.625168391716172	-11.1749550087177	1.71903230677094e-24	6.01985461959204e-23	44.6529763832027
DEPDC1B	1.50427337744957	1.63982403571617	11.1738871865401	1.73371386481114e-24	6.06769221696889e-23	44.6445385494445
AL136982.1	-0.0289261172022388	0.00883657886468647	-11.1734939449993	1.73915196097818e-24	6.08314205915541e-23	44.6414312743241
AF129075.1	-0.428490029169403	0.382228674554455	-11.1678142141437	1.81961681432798e-24	6.36084520147463e-23	44.5965568000858
DTYMK	1.31268371410405	4.19492992376898	11.1675005234395	1.82416732617865e-24	6.36955967825539e-23	44.5940786638786
RELT	0.844738742554905	1.11862428222442	11.1674945986771	1.82425338186189e-24	6.36955967825539e-23	44.5940318589162
SLC8A1	-1.12963298295874	0.701486584310231	-11.1655764733647	1.85232719316113e-24	6.46378438684595e-23	44.578879422014
C4orf48	2.54738033164712	4.63126836444224	11.1638899097303	1.87736695309989e-24	6.54731724893587e-23	44.5655571197145
PSMB3	1.20129747124989	7.15004574586139	11.1627968772786	1.89377444710361e-24	6.60066475472294e-23	44.5569236122033
HMCN2	-0.898657879916418	0.386350944950495	-11.1589157511128	1.95319579044967e-24	6.80378465645091e-23	44.5262706831978
RAB31	-1.60325476586546	2.94295528920792	-11.1584429212042	1.96056065479516e-24	6.825438666228e-23	44.5225365987885
ADRM1	1.07471791724008	5.26677494759406	11.1568636038762	1.98536128503964e-24	6.90773214789525e-23	44.5100647144817
AC097382.3	-1.01898605837889	1.57017220520132	-11.1559528232389	1.99980535292103e-24	6.95391648379392e-23	44.5028726029475
PTPRB	-1.13073229811684	1.02035508463696	-11.1551515804474	2.01259872801293e-24	6.99431021108915e-23	44.4965456737885
CCL21	-4.09989159193283	3.13103076541914	-11.1549805566173	2.01533998431763e-24	6.99974338094937e-23	44.4951952265125
AL831711.1	-0.723619230772282	0.519284783105611	-11.1498185118597	2.09985219486207e-24	7.28901380748062e-23	44.454438453621
PTCHD1	-0.599450013114818	0.183256296425743	-11.149624350109	2.10309891444921e-24	7.29602213595875e-23	44.4529056076651
AL160313.1	-0.204166002123667	0.102373897046205	-11.1491730578582	2.11066461906831e-24	7.3179968679914e-23	44.4493428400002
ELMOD1	-0.216195309651386	0.0646383612046205	-11.1489611731517	2.11422610820151e-24	7.32607084152135e-23	44.4476701175476
SEC1P	-0.266389446576439	0.192283016151815	-11.141605006865	2.24165295233081e-24	7.75926296096733e-23	44.389605080313
ATP13A2	1.25756230693753	4.1567120419604	11.141593839045	2.24185210493226e-24	7.75926296096733e-23	44.3895169405153
ANO5	-0.638561039560661	0.353796674854785	-11.1380548960509	2.30585647861793e-24	7.97614277967564e-23	44.3615883833627
KIF23	1.38773333729254	1.98502462211221	11.1364185412514	2.33606298953809e-24	8.07592875388481e-23	44.3486758774895
KIAA1328	-0.388690877171429	0.620462089141914	-11.1342171507499	2.37732215858021e-24	8.21378627429919e-23	44.3313059073135
AC036108.3	-0.211636805075266	0.146904043046205	-11.1333110924054	2.39451378591163e-24	8.2683771502249e-23	44.3241571100959
TRPT1	1.01357701693923	4.19705850764026	11.1315891962522	2.42752698736781e-24	8.37750559107473e-23	44.3105720215485
LINC01415	-0.15616856686226	0.0674647062805281	-11.1297274748609	2.4637309247546e-24	8.49751234273893e-23	44.2958847489856
AC024270.3	-0.39429056098678	0.211945566947195	-11.1280055150935	2.49769525938908e-24	8.60965987121315e-23	44.2823009764863
SBDS	-1.20373487865458	4.47644259807261	-11.1261885859708	2.53403824828467e-24	8.72987194091669e-23	44.2679689808161
C3orf18	-1.13824142482356	1.65018256060396	-11.122156068761	2.61658991677735e-24	9.00904339422524e-23	44.2361638333664
COL14A1	-2.3347508413194	2.18290780012211	-11.1190154675875	2.68273244491383e-24	9.23142680972173e-23	44.2113967036898
PROSER2	1.36150053076994	2.88073491659076	11.1163491421421	2.74019102601138e-24	9.42119079606856e-23	44.1903720518156
RBM47	1.69886141825672	3.5135157920363	11.1163096975623	2.74105017692337e-24	9.42119079606856e-23	44.1900610370775
HNRNPAB	1.06499385439648	6.49038468207591	11.116207167908	2.74328465204698e-24	9.42342063683212e-23	44.1892526079113
LINGO2	-1.20003329208124	0.397963326610561	-11.1127414827767	2.81988986372255e-24	9.67811616888982e-23	44.161928088758
TGM2	-2.33731069275767	4.44322681072277	-11.1127059102365	2.82068709585158e-24	9.67811616888982e-23	44.1616476424134
AC233723.2	-0.819870012899573	0.843250767778878	-11.1065441648524	2.96222110717995e-24	1.015787153701e-22	44.1130754025963
RBMS1	-1.19993699033219	2.43850565062376	-11.1020241422757	3.07051943770093e-24	1.05231694708335e-22	44.0774518015508
HSD52	-0.109070768435501	0.0783774400693069	-11.0977270862185	3.17712718910452e-24	1.08822557617818e-22	44.0435910817237
JAK2	-0.998420762770575	1.33238305469967	-11.0958938902499	3.22372159096058e-24	1.10354898033418e-22	44.0291472001156
HMGA1	2.33694954264136	6.62224202765677	11.0945636653626	3.25795723000555e-24	1.11462650723972e-22	44.0186668883052
BCL2L12	1.21346887703369	3.66369097585479	11.0931066647289	3.29587107034655e-24	1.12694896488771e-22	44.0071883641081
APBA1	-0.591980931422602	0.460390995448845	-11.0904522243499	3.36607693163197e-24	1.15029243137489e-22	43.9862778067927
TIMELESS	1.50690789145085	3.21604037594719	11.0896616993602	3.38727133737304e-24	1.1568699641728e-22	43.9800507904942
LINC02660	-0.155188645572921	0.024937752970297	-11.0889521517979	3.40640778916747e-24	1.16273748240583e-22	43.9744617968844
AC078785.1	-0.175602412123667	0.179552270458746	-11.077592101136	3.72785944160316e-24	1.27173078665988e-22	43.8850008883156
PCDHB5	-1.34257061197655	0.691374459805281	-11.0750539708037	3.8037092241174e-24	1.29686189364099e-22	43.8650182546498
GDF7	-1.20660271047463	0.577139656640264	-11.0717350664047	3.9052139779172e-24	1.33070614143168e-22	43.8388915077151
VDAC1	1.05394338697047	5.94593168176898	11.068710015197	4.00007816000526e-24	1.3622501135509e-22	43.8150808678978
MTCH2	0.921619178513324	5.05162416634323	11.0682597280579	4.01439373300954e-24	1.36634236180732e-22	43.8115368228734
TEDC1	1.20969122432068	2.16827432740924	11.0660029772592	4.0869124643127e-24	1.39022866065662e-22	43.793775677573
SEPTIN10	-1.34939808160298	2.94055434712871	-11.0658096709986	4.09318449071968e-24	1.39156564490846e-22	43.7922543838592
ADGRF5	-1.32215998192218	1.6532089880363	-11.0624885772162	4.20244950736448e-24	1.42789575113864e-22	43.7661195776247
ADD1	-0.8361357603903	4.10075289846865	-11.0598045559487	4.29287209460855e-24	1.45778577123601e-22	43.7450005213818
SHMT2	1.29442823656258	4.85059610141254	11.0586724512663	4.33159007865383e-24	1.47009368134872e-22	43.7360932721077
UQCR10	1.2476511220452	5.6843241269802	11.055922822273	4.4270807821247e-24	1.50164457556692e-22	43.7144611550918
ZNF521	-1.6820663018533	1.12945229876238	-11.0519680347594	4.5681103883592e-24	1.54859723929847e-22	43.6833516854548
ITPKB	-1.36053990224755	3.35455635124092	-11.0516324055943	4.58028295695336e-24	1.55183851358533e-22	43.6807117480842
AC092111.2	-0.124802255193284	0.0530299504917492	-11.0452703784473	4.81722405295501e-24	1.63118617546984e-22	43.6306767432038
PCDHB7	-0.99190744221258	0.643536558125413	-11.0449968006653	4.8276820784579e-24	1.63379648562937e-22	43.628525427101
NIPSNAP3B	-0.718949073957143	0.893968439234323	-11.0363784937785	5.16895894982403e-24	1.74829666198744e-22	43.5607657189565
KIF18A	1.20823783199616	1.42971774477228	11.0302425504076	5.4264696453655e-24	1.83435046424992e-22	43.5125367210769
ADHFE1	-0.705408191952771	0.448946560468647	-11.0301326983296	5.43119435662485e-24	1.83490384895477e-22	43.5116733784777
SVIL2P	-0.408409131238913	0.234778419930693	-11.0299581109168	5.43871174496757e-24	1.83639956175107e-22	43.510301279458
LDHA	1.54682347044413	6.71166361209571	11.0260929606548	5.60781579137163e-24	1.89242287923817e-22	43.4799270518951
DPYSL2	-1.81461934363849	2.75061604515842	-11.0238589826028	5.70793037277383e-24	1.9251145190853e-22	43.4623734232404
AL158211.1	-0.670428288210554	0.319710433013201	-11.0235429931477	5.72223415315721e-24	1.92884406704296e-22	43.4598906370541
AC091588.1	-0.296119913245736	0.067188911689769	-11.022770694631	5.75734384132368e-24	1.93957864205409e-22	43.453822675101
C11orf68	-0.746526482570143	4.8197786480099	-11.0219502491119	5.79487725395449e-24	1.95111711371532e-22	43.4473766186935
MAGEE1	-1.17512155486386	1.09397352219142	-11.0190668892908	5.92872637435592e-24	1.99505335361749e-22	43.424724320521
PAQR4	1.65050047246226	2.31445166436304	11.0150893562177	6.11843256540152e-24	2.05772547857451e-22	43.3934800852935
PGAM5	1.10308121167399	4.22581830674917	11.014059895402	6.16850856852252e-24	2.07339343157007e-22	43.3853942655961
TMEM88	-1.39902752897058	2.29020356766667	-11.0129433226415	6.22328319220703e-24	2.09062210437132e-22	43.3766245944755
HNMT	-1.63345305858593	2.57403010786469	-11.0119470074419	6.27256700565002e-24	2.10598779347324e-22	43.3687997565258
IRS1	-1.76181701234744	2.29000078325743	-11.0112814860149	6.30570395452449e-24	2.11591794977712e-22	43.3635730666982
RASA4DP	-0.485304032522814	0.268986311712871	-11.0081364207627	6.46467227413884e-24	2.16803656453301e-22	43.3388750297625
ANAPC11	1.26520320845043	4.97149856245875	11.0058600037073	6.5822168992534e-24	2.20621209064823e-22	43.3210003124993
TBC1D1	-1.210988693421	3.46448968950165	-11.0001054579859	6.88892912891715e-24	2.30713995675679e-22	43.275821892347
PRPH2	-0.6521443771742	0.414989725353135	-11.0000656612714	6.8910990345185e-24	2.30713995675679e-22	43.2755094869113
SNX33	-0.77636241047569	2.74635239435974	-10.9875142172012	7.6105401179982e-24	2.54657414184842e-22	43.1770042748995
ADCY9	-1.38574360893955	1.22957300443234	-10.9846435371921	7.78531763063263e-24	2.60359071939001e-22	43.1544815740759
SVEP1	-1.22028381792729	0.878903821188119	-10.9826474570776	7.90919518773877e-24	2.64353060979613e-22	43.1388222642132
AL365181.4	-0.50182104965	0.13297504259736	-10.9800102338175	8.07587528414135e-24	2.69772366785086e-22	43.1181350287985
LINC00958	1.45374160117953	2.04558068919142	10.9787707115034	8.15541983280178e-24	2.72276480002197e-22	43.1084125459968
DRP2	-0.258987286137207	0.13420574769967	-10.9770359019141	8.26805973254225e-24	2.75882080699488e-22	43.0948059487947
AC010425.1	-0.151050261698401	0.0486094818184818	-10.9741605060653	8.45817700311191e-24	2.82067387634081e-22	43.0722554371337
INPP5F	-0.843398190776015	1.75142280756766	-10.9669047686695	8.95747966017996e-24	2.98550837782117e-22	43.0153629894134
MRPL14	1.14190437563721	6.09759049425083	10.9665792789278	8.98055304380084e-24	2.99152088415893e-22	43.0128111920767
KIF14	1.05901767651119	1.1193121229967	10.9640440112505	9.16231001285364e-24	3.05035628646416e-22	42.9929361319475
MIR6071	-0.542653970700533	0.105507404966997	-10.962632865854	9.26505820150122e-24	3.08283658309414e-22	42.9818744048588
AL450332.1	-0.0790070425518124	0.0320707258283828	-10.9614425463656	9.35261867193898e-24	3.11022982550262e-22	42.9725441682673
CCDC89	-1.21663348832356	0.746685462957096	-10.9605950183599	9.41546470814667e-24	3.12937819469257e-22	42.9659011433489
AL591848.3	-0.377177639795309	0.316629757009901	-10.9577935102479	9.6262085212065e-24	3.19763383895885e-22	42.9439441567464
NNAT	-1.00846211314371	0.695521368283828	-10.9562057555089	9.74772496440927e-24	3.23619023161983e-22	42.9315011023731
AL121894.1	-0.169833461378038	0.0244321022409241	-10.9556829288264	9.78807188893506e-24	3.24777078807227e-22	42.9274039379287
MAP7	1.3393786026274	2.97536453108251	10.9527099458204	1.00206790041038e-23	3.32309649094238e-22	42.9041075618973
CHEK1	1.38985718030096	1.99760080549175	10.9497062281653	1.02612774730761e-23	3.40098681758222e-22	42.8805731026849
VARS1	0.972109855456714	4.70963969935974	10.9481801891906	1.03857071565332e-23	3.44030891410979e-22	42.8686174801351
TIE1	-1.53536129859019	2.19809268507921	-10.9400302331609	1.10761043752241e-23	3.66696186465984e-22	42.8047794603247
ARHGAP10	-0.899505309851493	1.21936117816172	-10.9393925674682	1.11320103999629e-23	3.6834186082327e-22	42.7997855325018
QKI	-1.02867971993241	2.07838385250165	-10.9390524525663	1.11619440186581e-23	3.69126793097826e-22	42.7971219477144
GALNT17	-1.92036176039307	1.07872557530033	-10.9370367284073	1.13409998772255e-23	3.74839599390367e-22	42.7813366834501
COL16A1	-1.68793603147921	2.07342792448185	-10.9248805825064	1.24830594973548e-23	4.12357296692221e-22	42.6861676763897
AL139220.2	-0.316454168487207	0.203314951669967	-10.9229546487912	1.26742164569495e-23	4.18439256326188e-22	42.6710939566441
CKMT2-AS1	-0.557267668929531	0.891654892574257	-10.9179322702865	1.31865224688839e-23	4.35111310804201e-22	42.6317906609044
AL049838.1	-1.5476562160791	1.33147006249505	-10.9174992010444	1.32316509106892e-23	4.36358112469217e-22	42.6284019847553
LRFN5	-0.97973207144371	0.35474724110231	-10.9143451647892	1.35649894073062e-23	4.47102953692726e-22	42.603724061468
VPS37B	1.04496814500597	3.57736110246865	10.9131896798594	1.36891887836971e-23	4.50946464439451e-22	42.5946840454785
AP001172.1	-0.153835526920149	0.0320458196171617	-10.9129733121475	1.37125709338001e-23	4.51466455890824e-22	42.5929913237172
MAP3K7CL	-0.751937567702346	0.874590777429043	-10.9065033979427	1.44304190786812e-23	4.74837494235209e-22	42.5423815780017
BCL2	-1.42918828995043	1.61401191817162	-10.9055721993288	1.45367704692836e-23	4.78072306960773e-22	42.5350985115722
CAMLG	-0.839139152009167	2.92128439870297	-10.9054128267373	1.45550502861511e-23	4.7840872420083e-22	42.5338520577471
DNASE2	1.0296344716048	5.24437279992409	10.9006353694928	1.51137673409941e-23	4.96498536082508e-22	42.4964911997457
AC022364.1	-0.612518645193284	0.748670481224422	-10.8990254602614	1.5306811207151e-23	5.02562358899096e-22	42.4839029205624
CSGALNACT1	-1.24885127013433	1.29238378824092	-10.8986828163819	1.53482131831615e-23	5.0364343723674e-22	42.4812238070553
EIF4E2	0.659610395666419	3.80880811850495	10.897800199054	1.5455374604672e-23	5.06879992622429e-22	42.4743228390387
MARS1	0.863437717925268	3.91891627971617	10.8960273148564	1.56728811798264e-23	5.13729900647294e-22	42.4604618244817
GSS	0.875425294044456	3.71611397415182	10.8904972833405	1.63710952160096e-23	5.3632032822591e-22	42.417232425786
MOB3B	-1.26020681713561	1.87562287905941	-10.8891813672148	1.65417489595718e-23	5.41612405190344e-22	42.4069470388488
STX2	-1.28553360698411	1.94342949879208	-10.8844856901048	1.71652607963734e-23	5.61718035983527e-22	42.3702493556201
FRAT2	1.31067447824243	3.69011849911551	10.8836991759583	1.7271960483645e-23	5.6489862171798e-22	42.3641032572574
ERG	-1.29329677942281	1.35289551272937	-10.8830662528844	1.73583028266817e-23	5.67410265171185e-22	42.3591575135888
SLC35F1	-0.750528300476439	0.300682872640264	-10.881449119052	1.75808652309342e-23	5.74369476678794e-22	42.3465215854794
ZNF658	-0.423116665708848	0.475624621752475	-10.8752132517119	1.84660020316547e-23	6.02955550953376e-22	42.2978035270735
ASPM	1.32829404620011	1.41200653341914	10.8746251509677	1.85517328255948e-23	6.0542220023428e-22	42.2932095837919
BEND6	-0.638988269192644	0.347854600066007	-10.8733427711035	1.87400485019383e-23	6.11232086896097e-22	42.283192660436
MYADM	-1.76964408393891	4.59966292630363	-10.8711537262373	1.90659117399921e-23	6.21519438822001e-22	42.2660947840027
OSR1	-1.3671849483709	0.609651460531353	-10.8687465696069	1.94307556006905e-23	6.33065522523155e-22	42.2472950405588
ZNF677	-0.898711394455437	0.724792650587459	-10.8686400083895	1.94470662969736e-23	6.33249758263152e-22	42.2464628459587
TONSL	1.35259357812761	2.45398668943564	10.8685128779587	1.94665432250791e-23	6.3353683693142e-22	42.24547001981
HIGD1B	-0.995096156629104	0.916865589171617	-10.8659963179669	1.98561110937934e-23	6.45861584001564e-22	42.225817964243
SERPINF1	-2.53390315758795	4.55595438490759	-10.86365496651	2.02255188691106e-23	6.57517456145863e-22	42.2075359081791
CLIP4	-1.2525356442726	1.40935330470297	-10.8613401225055	2.05974663394663e-23	6.69243101233167e-22	42.1894625183259
SOCS5	-0.85702035609211	1.99727498655446	-10.8582252715203	2.11087211387313e-23	6.85479765634636e-22	42.1651456380919
PHLDB2	-1.30656959803614	0.985448852867987	-10.8521892873952	2.21356496699315e-23	7.18435419407438e-22	42.1180328437678
CYB561D2	1.20206250292196	3.54280042288119	10.8515057464061	2.22550327601474e-23	7.2191584707275e-22	42.1126983073709
AP4S1	-0.557210185378252	1.06589399133993	-10.8489827915717	2.27012496380916e-23	7.35988631883724e-22	42.0930097640975
EDIL3	-1.69411393295128	1.39526376444884	-10.8483645900834	2.28119375720689e-23	7.39173944435844e-22	42.0881857707014
ATP13A1	0.937197544297975	4.20787832678878	10.841892404799	2.40035092552109e-23	7.77360514719029e-22	42.0376887696069
ECHS1	1.15170037080021	7.51687939687459	10.8414121484441	2.40943568502072e-23	7.79877638636854e-22	42.0339422594319
OTUB1	0.866518281274409	4.94817149512871	10.8408828586789	2.41948761947667e-23	7.82704903443876e-22	42.0298133205825
WNT2B	-0.819972420650533	0.450600639534653	-10.8397812463498	2.44054273888169e-23	7.89086688484886e-22	42.0212200308092
ARHGEF39	0.990167766376651	1.26421920560726	10.8380602671643	2.47380128660281e-23	7.99405051979038e-22	42.0077960428083
AC132872.1	-1.19102247172537	2.06853982324422	-10.8377155309326	2.48051745903347e-23	8.01139733902076e-22	42.0051071421174
AL356019.2	-0.35534201471162	0.281708777455446	-10.836770351578	2.49902471087874e-23	8.06379577267219e-22	41.9977350500364
KY	-0.67577587303049	0.241392905782178	-10.836748454325	2.49945509840008e-23	8.06379577267219e-22	41.9975642619069
HES6	2.48453470775459	4.64369315744884	10.8357252376641	2.51964874122771e-23	8.12453422381654e-22	41.9895838284
WIPF3	-1.34064321008945	1.21440354173927	-10.8328374224899	2.57752092523833e-23	8.30663427462789e-22	41.9670625019477
AC121247.1	-0.387723272348081	0.19057470540264	-10.8252862035893	2.73517525952606e-23	8.80993279934173e-22	41.9081849198466
MRPS12	1.09935802482143	4.76583177552805	10.8125694471577	3.02265196873009e-23	9.73061422241188e-22	41.8090718505735
TXNDC15	-0.863933909434965	3.52017818182508	-10.8073313617501	3.14963127870549e-23	1.01339002706893e-21	41.7682616428207
PCDHGA11	-0.192340459891258	0.129031926409241	-10.8057041321756	3.19014799353996e-23	1.02587080526028e-21	41.7555855791619
C21orf62-AS1	-0.14994895087548	0.130148604148515	-10.8053566238347	3.19886764660195e-23	1.0281184836918e-21	41.7528786096774
TMEM134	0.974483359272706	3.33898505412541	10.8006852228063	3.31841006359512e-23	1.06596299918523e-21	41.7164937344561
CNKSR1	1.35032615646898	3.41370620862706	10.8002668767956	3.32933007489888e-23	1.06889302193958e-21	41.7132356350451
MAL2	2.1200439870274	4.78830010559736	10.8000689560221	3.33450881740044e-23	1.06997762144523e-21	41.7116942376405
HSPA1L	-0.752975384736993	1.05473381139274	-10.7924012827917	3.54143031816883e-23	1.13576135735466e-21	41.6519883501021
SPOP	-0.912953171607035	3.17982796932013	-10.7864593470968	3.7105245262726e-23	1.18934919645524e-21	41.6057331257129
ATP6AP1	0.916745630858849	5.50361750353795	10.7857161486805	3.73223175325091e-23	1.19566219083796e-21	41.5999484602536
PLEKHM3	-0.71677590713177	0.857271277788779	-10.7842846081288	3.77440068051486e-23	1.20851998513446e-21	41.5888065976302
AC021733.4	-0.0916517688183368	0.0292730202211221	-10.7817828263078	3.84923696668957e-23	1.23181801410588e-21	41.5693364786388
BEST1	-0.404240386045842	0.322829066128713	-10.7774280229087	3.98304121695841e-23	1.27395150915063e-21	41.5354499781775
AC104232.3	-0.0879542512573561	0.0258263008217822	-10.7755174021302	4.04319736070858e-23	1.29249644730946e-21	41.5205845687867
PCDHGB3	-0.208795761610874	0.106420999544554	-10.7722191843142	4.14917678506451e-23	1.32566198282811e-21	41.4949258308436
SSR4	1.32738174768507	6.31899689883498	10.7721226355321	4.15232040916371e-23	1.32595349250603e-21	41.4941747745489
TMUB1	0.999882776792968	5.01250393881518	10.7682958923355	4.27884587000723e-23	1.3656228438073e-21	41.4644088067317
KLF6	-1.54563440857292	3.60016222585149	-10.7679832566512	4.28935061666553e-23	1.36824068221461e-21	41.4619772058487
DEPDC1	1.23994975009851	1.31310398131023	10.7659605908484	4.35793615612902e-23	1.38937270359592e-21	41.4462461807404
ERCC6L2	-0.576459428862046	0.946904692858086	-10.7631421234043	4.4553292233304e-23	1.41966139278743e-21	41.4243280927417
ZSCAN16	1.05827210044275	2.78775350454785	10.760817238507	4.53729399260365e-23	1.44500412700138e-21	41.4062503116857
TRAIP	1.22509890293124	2.1425794880495	10.7604899266903	4.548953345811e-23	1.44794135233803e-21	41.4037053477616
PCNX1	-0.697380376114712	1.78221582964686	-10.7578722052571	4.6432795113869e-23	1.47717436575583e-21	41.3833528824101
SPTBN2	1.64165875898411	2.91304886949505	10.7554510939257	4.73225225750723e-23	1.50467391603468e-21	41.364530991634
HSPB8	-2.34180895570235	2.63052496259406	-10.7523361693982	4.849220954577e-23	1.541040928704e-21	41.3403181130393
PROCR	-1.66640664033241	2.44154734129043	-10.7501609688762	4.93260331633045e-23	1.56670132164388e-21	41.3234117273282
AP005018.2	-1.37490296375501	0.436242341247525	-10.7471694748217	5.0496114091158e-23	1.60300885261498e-21	41.3001633166006
HMMR	1.4382739175678	1.68596474087789	10.7469158750244	5.05965666609113e-23	1.60534018524185e-21	41.2981925966959
TMEM47	-2.20504246980448	2.79359130044554	-10.7428454584487	5.22363605862601e-23	1.65648356486643e-21	41.2665642837511
FGF14-AS2	-1.41639748990703	0.910681728947195	-10.7420062528444	5.25809581763107e-23	1.66652192082326e-21	41.2600440760158
AC005740.4	-0.315732361108102	0.223938860759076	-10.7403405340796	5.32716553917843e-23	1.6875131476373e-21	41.2471029455162
AKAP13	-1.01172933093902	2.28360395345545	-10.7388758658505	5.38864398310977e-23	1.70607856145053e-21	41.2357245336949
E2F3	1.09075294452559	2.69619554854785	10.7367290383408	5.48003333106894e-23	1.73408914145599e-21	41.2190479515886
LINC02884	-0.456720808621322	0.106664610884488	-10.7348150844701	5.56280864072216e-23	1.75934555131557e-21	41.2041815860241
AL355355.2	-0.701648245191471	0.513416733033003	-10.7336479615861	5.61389407099779e-23	1.77455788807014e-21	41.1951167035206
AC087286.2	-0.257157766289126	0.0735814217293729	-10.7307709900158	5.74182227332839e-23	1.81403121869796e-21	41.17277353674
WWC1	1.33913752972676	3.05400163477228	10.7289159639966	5.82584201910722e-23	1.83959784096432e-21	41.1583684292145
PLK4	1.21490353673017	1.88745938775578	10.72549447281	5.98403312060811e-23	1.88854559882304e-21	41.131801930314
SPINT1-AS1	1.58280477873049	3.14075935887789	10.7215492697373	6.17174887657728e-23	1.94675435503375e-21	41.1011737107718
SNRPA1	0.929718549515673	3.47349235832343	10.720545833765	6.22042035348596e-23	1.96106589043295e-21	41.0933844302771
FBXO30	-0.791374263627078	1.47546110493729	-10.7201684526116	6.23882380479348e-23	1.96582493238315e-21	41.0904550523618
ZYG11B	-0.932375153181343	2.23693162322112	-10.7196888353757	6.26229110970501e-23	1.97217368191012e-21	41.0867321450003
AL645929.2	-0.300141874639872	0.177790032409241	-10.7188554436642	6.30327738914438e-23	1.98403000744006e-21	41.080263329683
ATP5MPL	1.10774500333699	4.85954176166007	10.7176221600854	6.36442055500416e-23	2.00221503611557e-21	41.070690951828
ZNF441	-0.76720432686887	1.20570056140924	-10.7158752066598	6.45204137019613e-23	2.02870615082881e-21	41.0571324642063
MDGA1	-0.666177982449467	0.470676859277228	-10.7157724361716	6.45723317822755e-23	2.02926491846922e-21	41.0563348707129
PUS1	0.935748284002027	3.07429958085479	10.7154629202623	6.47289457041194e-23	2.03311155198663e-21	41.0539327632723
CRACR2B	2.06238378578134	3.54990824680858	10.7097960187752	6.76641082128943e-23	2.12418117209069e-21	41.0099582548398
VAV3	2.13029985485618	2.96527714356766	10.7094776193126	6.78328963099601e-23	2.12835561193875e-21	41.007487819887
KIF15	1.40524928998646	1.70568083885479	10.7085999201282	6.83003490636275e-23	2.14189173815524e-21	41.0006779949446
LINC01358	-0.236952670308955	0.133537032788779	-10.7069562997681	6.91843594225083e-23	2.16846989841846e-21	40.9879262710462
CPE	-2.2110364987597	3.30289357707261	-10.7020561712451	7.18879827641609e-23	2.2520227473515e-21	40.9499147297709
ZNF280D	-0.757151714709916	1.29730566854455	-10.7016199348969	7.21337095545187e-23	2.2585300093237e-21	40.9465311111747
HOXD8	-1.66657148560927	1.46353550994719	-10.6951279174227	7.5890894595788e-23	2.37491742661606e-21	40.8961838021967
LINC02829	-0.154481992925906	0.0330361332739274	-10.6905251073527	7.86720564794138e-23	2.46065489494849e-21	40.8604960913148
SELENOI	0.949473385767059	2.50842191891089	10.6904017328505	7.87479821208479e-23	2.46173399973468e-21	40.859539606659
LINC00899	-0.803750957949787	0.839282908316832	-10.6903253595563	7.87950193728897e-23	2.46190936712551e-21	40.8589475104264
ZNF34	-0.751256796305224	1.69283785615182	-10.6880381080444	8.02167327990532e-23	2.50501302157085e-21	40.8412161050792
SH3BGRL3	1.19335680839755	7.5746242640066	10.6826039221481	8.36976907542553e-23	2.61234383847328e-21	40.7990956249167
NDUFA2	1.09370568659531	5.08951712085809	10.6818721362232	8.41777868142838e-23	2.62594925827425e-21	40.7934242729104
KNL1	1.04895511938859	1.13528685888449	10.6803122038243	8.52103608419582e-23	2.65676606178124e-21	40.7813353557391
LINC01058	-0.22820113803678	0.0848334398217822	-10.673741544066	8.96998262154849e-23	2.79405551084163e-21	40.7304238081642
AC092134.1	-0.309197072916098	0.170986762046205	-10.6737303478169	8.97076735269463e-23	2.79405551084163e-21	40.7303370681129
RFC2	1.02087966755405	4.26090545806931	10.6734428526821	8.99094093661645e-23	2.7988719069686e-21	40.7281097877384
STXBP5-AS1	-0.0878314696979744	0.0855189454356436	-10.6727934834734	9.03667353065797e-23	2.81163559113304e-21	40.7230790982913
DAB2	-1.48697633644702	2.06668435430693	-10.6700606226965	9.23168829593821e-23	2.87080868844961e-21	40.7019090250005
AC243562.2	-0.732035094619616	0.376860184488449	-10.6689571182876	9.31161490636584e-23	2.89414926276466e-21	40.6933614328314
SIGLEC17P	-0.358478326752772	0.19912406559736	-10.6685098404769	9.34420686593989e-23	2.90276101109362e-21	40.6898969942559
RCAN2	-1.60729072683657	1.68142619957756	-10.6679662102836	9.38397258847528e-23	2.91359111293271e-21	40.6856863359324
ZFX	-0.874163463665246	2.22016541812871	-10.6616190159371	9.86090555871414e-23	3.06007328792535e-21	40.636531636194
MGC16275	-0.194564159953518	0.124115397333333	-10.6596928174095	1.00103549660288e-22	3.10482966892585e-21	40.6216171471502
CDS2	-0.668419375850641	2.55055160316172	-10.6533679161636	1.05171164386441e-22	3.26030609597966e-21	40.5726522017452
SPINT2	2.13020989789104	4.91177802469967	10.6467184260431	1.10774181535746e-22	3.43220922112866e-21	40.5211885603435
RICTOR	-0.836925816698189	1.36142565624752	-10.6456211582828	1.11726890685909e-22	3.45992388368499e-21	40.5126976661096
TFPT	1.10200551219691	4.40435084341584	10.6423178072285	1.14644528061824e-22	3.54842727558855e-21	40.4871380121321
GFRA1	-1.61360367263497	0.636291417026403	-10.641975578109	1.14951096078051e-22	3.5560639180793e-21	40.4844902219012
ATP6V1G2	-0.518631455502879	0.383545355085809	-10.6391891033456	1.17477755263728e-22	3.6323364006543e-21	40.4629329967977
STEAP4	-0.981010242517804	0.507941142980198	-10.6367826640706	1.19704221465927e-22	3.69925261001333e-21	40.4443179255097
FANCA	1.01173189797015	1.27287967008251	10.6349695570926	1.214094105407e-22	3.74999846164354e-21	40.4302938499324
THBS1	-2.33768156358347	3.51890710981848	-10.6338700146986	1.2245525417094e-22	3.78033682577479e-21	40.4217896028073
CAP2	-1.39552643119616	2.50155142483498	-10.6331994563371	1.23097458264642e-22	3.79818933140857e-21	40.4166034643201
EME1	0.994757655708423	1.13945465344554	10.6329201992417	1.23365894195731e-22	3.80449662395937e-21	40.4144437169162
AL162586.2	-0.092133720933049	0.0351960389141914	-10.6314038885044	1.24833644958247e-22	3.84776401396978e-21	40.4027171645613
TMED3	1.06161139585501	3.21009207122442	10.6270523694736	1.29142963797511e-22	3.97852716930778e-21	40.369068431077
SUPT20HL1	-0.0612700698075693	0.013798142709571	-10.625103503952	1.31120599004712e-22	4.03735950106375e-21	40.3540005784941
RMI2	1.41421579372122	2.44666576057756	10.6192310442206	1.3726374120132e-22	4.22432540050278e-21	40.3086046363887
NEU1	1.1243058538887	4.58943224424752	10.6172779119019	1.39369685872653e-22	4.28691631591829e-21	40.2935088394475
LINC00475	-0.346603828351493	0.19073635589769	-10.6167275156874	1.39968927947341e-22	4.3031213042559e-21	40.2892550442908
CCDC141	-0.129516742109062	0.0428475749867987	-10.6131165738566	1.43964393319134e-22	4.42366701229379e-21	40.2613499837186
AC093390.2	-0.337323188128038	0.058219647630363	-10.610896592196	1.46476879477851e-22	4.49854341949884e-21	40.2441962894049
ACP2	0.929953664040621	4.42758002846205	10.6088749742794	1.48802786194521e-22	4.56761527643688e-21	40.2285767614008
NAA40	0.932239089464286	3.21398474247855	10.6073161626022	1.50621278473e-22	4.61978037428542e-21	40.2165339146452
NIFK-AS1	-0.548176323646694	1.08060705986139	-10.6072851447188	1.50657687000272e-22	4.61978037428542e-21	40.2162942892347
AP002414.2	-0.303754901568444	0.121341591254125	-10.6067562766954	1.51279816591788e-22	4.63646501320279e-21	40.2122086237387
TJP3	2.22452482690416	4.21260204950825	10.6058928127161	1.52301041839659e-22	4.66535773886878e-21	40.2055383023749
CCN4	-1.27618735085608	1.13555098532013	-10.6048918880056	1.53493427165994e-22	4.69946104904356e-21	40.1978063961139
LINC02724	-0.372813572894669	0.164402703887789	-10.6040006775549	1.54562923846086e-22	4.72976873089668e-21	40.1909222859247
RHBDD3	1.03344452301215	4.13881566689769	10.602689606638	1.56149760788459e-22	4.77586815974047e-21	40.1807954632597
ENTPD6	1.01267489423721	3.75512471210231	10.6023139384066	1.5660742523093e-22	4.78740198518442e-21	40.1778938750987
AC133552.3	-0.109214817075053	0.0426581015115512	-10.6009692270724	1.58256606360411e-22	4.83532922682782e-21	40.1675079705441
ERCC6L	1.05121035727292	1.16564840774257	10.6002280931274	1.59172920165801e-22	4.86082688935923e-21	40.1617840642302
SLC29A2	1.62226071245704	3.32644048164026	10.5986875807731	1.61094478368881e-22	4.91698077351181e-21	40.149887002501
LCN10	-0.342492610114286	0.0732346646534653	-10.5962406436135	1.6419420572429e-22	5.00901902647711e-21	40.1309914264146
MFSD9	0.698986073063007	2.16685386818482	10.5949446611553	1.65859886027109e-22	5.0572372739523e-21	40.1209844816837
NEK1	-0.804356635097655	1.3570357699901	-10.5946585005896	1.66229937368987e-22	5.06592127591117e-21	40.1187749644766
MRPL12	1.60880152697718	4.22066157075248	10.5864411201886	1.77213950130688e-22	5.39789513809143e-21	40.0553381282703
POP5	0.946335049621006	4.02324874541254	10.5842256816679	1.80296880927709e-22	5.48682788383819e-21	40.0382391476647
ROMO1	1.4322837255693	7.24401212944885	10.5842104308591	1.80318287262288e-22	5.48682788383819e-21	40.0381214460274
LDLRAD4	-0.607382234887633	0.617463005551155	-10.5828290050475	1.82267805590982e-22	5.54331058487989e-21	40.0274602945782
AC120498.3	-0.158482426071535	0.0359379912805281	-10.5806482596311	1.85388107614213e-22	5.63532433308942e-21	40.0106316887475
AL008718.2	-0.317788143917271	0.140287692039604	-10.5787192484674	1.88192470238535e-22	5.71764515790667e-21	39.9957470127581
EDA2R	-1.01617927791418	0.753304510729373	-10.5776769338383	1.89725286544979e-22	5.76126959811369e-21	39.9877047990165
AL450326.1	-0.696311397056397	0.754539369161716	-10.574055604161	1.9514793031946e-22	5.92290911904725e-21	39.9597664280147
AC026469.1	-0.102418154430064	0.0416740576831683	-10.5713643068856	1.99277525755577e-22	6.04515851101414e-21	39.9390060424622
AC097459.1	-0.171531145359915	0.0491397159405941	-10.5680496721527	2.0448321105178e-22	6.19991009345619e-21	39.9134406196424
TRERF1	-0.9640309433839	1.27734101359076	-10.5679762585875	2.04600026266378e-22	6.20028850633966e-21	39.9128744302056
PURA	-0.762040593893922	1.67089134343564	-10.5676521859531	2.05116482355744e-22	6.21277125227055e-21	39.9103750975242
MARVELD2	1.28214300860832	2.672827736967	10.5675608723203	2.05262237693503e-22	6.21401884840132e-21	39.9096708693076
AC025280.2	-0.196389272453518	0.0491867584092409	-10.5668191566376	2.06449991643223e-22	6.24679412086652e-21	39.903950719179
TFAP2A	2.08974752078731	2.00970936313861	10.5664677007828	2.07015183592289e-22	6.26070804851854e-21	39.9012403374327
AC008966.2	-0.516201353082303	0.337677516749175	-10.5578482573516	2.21368574070167e-22	6.69138873411385e-21	39.834781239534
SFRP4	-4.28118209489115	3.78233538518152	-10.5577783197406	2.21488994615423e-22	6.69162505491141e-21	39.8342420963362
ARHGAP23	-1.46314640407313	2.14689290182838	-10.5566172238317	2.23497748509185e-22	6.7488824698452e-21	39.8252915442918
BVES	-1.03971015746716	0.702276757973597	-10.5544719269421	2.27257005496929e-22	6.85891420297918e-21	39.8087552596442
AKR1A1	0.849872353893711	5.83313424955446	10.5520600021047	2.31558625492661e-22	6.98519514576262e-21	39.7901656061771
PEX12	-0.797988936192216	1.67310874408911	-10.551787108811	2.32050396441011e-22	6.99647839132419e-21	39.7880624329888
CDK17	-1.0342499126403	2.15894177325083	-10.5500891582431	2.35133634252503e-22	7.08584507237501e-21	39.7749769848581
SYT9	-0.406161840652985	0.0967616655808581	-10.5493217955086	2.36540391502045e-22	7.12462536532795e-21	39.7690635342984
ZNF383	-0.53586937118742	1.04489555040924	-10.5491565389755	2.36844439522698e-22	7.13016945669471e-21	39.767790060278
ACTN1	-1.18786948085288	4.51681621173597	-10.5485752822886	2.37916958707773e-22	7.15883093930471e-21	39.763310943774
ZNF214	-0.630306596747228	0.468333424174917	-10.5473250538963	2.40240242984689e-22	7.22507941288011e-21	39.7536771700567
SLC2A6	1.43894787619275	2.2476207879538	10.5420886934934	2.50218589246002e-22	7.52136575777551e-21	39.7133335133004
SPP1	3.07707222976386	5.90033159763036	10.5417049731116	2.50965806838721e-22	7.54001264054836e-21	39.7103774930347
SPATA41	-0.236382515727612	0.173771245330033	-10.5370548691104	2.60199289316767e-22	7.81347305014023e-21	39.6745589824862
STOM	-1.47860996782441	4.89087401328383	-10.5338810082818	2.66694696032262e-22	8.00447762682286e-21	39.6501157538873
TSPAN17	0.922230784470044	3.53899444094719	10.5337401947553	2.66986581948731e-22	8.00919313754026e-21	39.6490313685861
AC108718.1	-0.561371882942537	0.121825124231023	-10.5334644732605	2.67559032859859e-22	8.02231616839699e-21	39.6469080951852
NR4A1	-2.3408987044597	2.94226021038944	-10.5315411943822	2.7158622943391e-22	8.13895857618203e-21	39.632098039643
LINC01788	-0.124725827429531	0.0238841860231023	-10.5310220718393	2.72683525806127e-22	8.16772373391166e-21	39.6281007913276
HCG11	-1.30512467563891	1.54912304440924	-10.5306106362415	2.735563299138e-22	8.18973905178207e-21	39.6249327979265
ZNF334	-1.05529804896429	0.476778548316832	-10.5301775558473	2.74478052161723e-22	8.21319597473047e-21	39.6215982043642
CKAP2L	1.1196281671645	1.22512969911551	10.5297065451732	2.75484007840791e-22	8.2391485324382e-21	39.6179716303383
OTUD1	-1.3367805932968	2.3853008189604	-10.5271988770757	2.80901781523265e-22	8.39695682624902e-21	39.5986649522837
FAM187B2P	-0.335349043328358	0.176463972844884	-10.5227795037516	2.9070894235276e-22	8.68575179346279e-21	39.5646451065319
LINC01354	-0.662442791958529	0.402525647834984	-10.5222960169346	2.91802315071023e-22	8.71403828026417e-21	39.5609236782902
SERTM2	-1.70099937528987	0.547104069006601	-10.520419156993	2.96085598202663e-22	8.83750820913593e-21	39.5464781173004
CHTF18	1.30219370742686	2.99788481557756	10.5154841711035	3.07648691193198e-22	9.17803151181634e-21	39.5085008607349
IGFBP5	-3.03005814030436	5.48922526685809	-10.5147184442189	3.09482664857632e-22	9.22811155268163e-21	39.502608935323
TICRR	0.983243475749679	1.16037250544554	10.5110272049337	3.18477146273161e-22	9.49154532175283e-21	39.4742092821929
LDB3	-1.04900762868305	0.505656043508251	-10.5092832786246	3.22816550689667e-22	9.61604970317536e-21	39.4607934660092
PSMB2	0.789222839902024	5.07935630968647	10.5091478684916	3.23155941018167e-22	9.6213367268971e-21	39.4597518151138
PLCXD3	-0.836178969576439	0.231760732785479	-10.5073619011363	3.27665614236937e-22	9.75071830608836e-21	39.4460137302852
AC010976.2	-0.570749257221748	0.257996805514851	-10.5057184723756	3.31870639288584e-22	9.87090914965098e-21	39.43337303977
PABPC1P4	-0.835408788952345	0.756802144422442	-10.4975755761111	3.53510843912337e-22	1.05092991101443e-20	39.370754168353
[truncated: 57,428 more rows]
