# Supplementary material for: Prognostic value and immune infiltration analysis of a novel lactylation-related gene signature in endometrial cancer
Source: Biochem Biophys Rep. 2025 May 26;42:102056. doi: 10.1016/j.bbrep.2025.102056 (PMC12159215; doi:10.1016/j.bbrep.2025.102056)
Supplement: Multimedia component 2 [file mmc2.txt]

ID	Description	setSize	enrichmentScore	NES	pvalue	p.adjust	qvalue	rank	leading_edge	core_enrichment
KEGG_CHEMOKINE_SIGNALING_PATHWAY	KEGG_CHEMOKINE_SIGNALING_PATHWAY	152	-0.580499042441704	-2.0583920128172	2.00953564466076e-09	3.63725951683598e-07	3.04603297716999e-07	2601	tags=38%, list=15%, signal=32%	CXCL1/ADCY7/CCL2/XCL1/GRK5/JAK3/PIK3R1/PTK2B/CXCL10/ELMO1/CXCL5/CX3CR1/GNB4/CXCL12/PIK3CD/CXCL11/CXCL14/VAV1/CCL20/RAC2/CCL18/SHC2/ADCY4/CXCL2/HCK/GNB5/CCL5/CXCL3/CCL4L2/CCL4/CXCL13/FGR/CCL22/CCL3L3/PLCB2/WAS/GNG8/CCL13/CXCL9/PIK3R5/CCL3/CCL21/DOCK2/PIK3CG/CCR5/GNGT2/CCL25/CCR7/RASGRP2/CXCR6/ADCY1/XCL2/CXCR3/NCF1/CCL19/CCR2/CCL17
KEGG_CYTOKINE_CYTOKINE_RECEPTOR_INTERACTION	KEGG_CYTOKINE_CYTOKINE_RECEPTOR_INTERACTION	165	-0.55661272207045	-1.99709185530757	1.54977144386744e-08	1.40254315670003e-06	1.17456362061532e-06	2601	tags=44%, list=15%, signal=37%	CXCL1/CCL2/XCL1/IL15RA/CXCL10/CXCL5/PRLR/CX3CR1/VEGFC/PDGFRA/ACVRL1/TNFSF12/CXCL12/IL18/IFNAR2/CXCL11/OSM/CXCL14/TNFRSF10C/IL15/CSF3R/IL4R/TNFRSF14/CCL20/BMPR1B/CCL18/TNFRSF1B/IL1R2/IL7R/CXCL2/IL18R1/IL20RA/AMH/CSF1R/TNFSF13B/GDF5/CCL5/CXCL3/CCL4L2/CCL4/IL2RB/CXCL13/TNFRSF18/LTB/CCL22/TNFRSF4/CCL3L3/CCL13/CXCL9/CSF2RB/IL10RA/IL2RA/CCL3/CCL21/CCR5/CCL25/CCR7/IL2RG/CXCR6/TNFSF14/FASLG/CSF3/XCL2/CD2…
KEGG_SYSTEMIC_LUPUS_ERYTHEMATOSUS	KEGG_SYSTEMIC_LUPUS_ERYTHEMATOSUS	80	-0.642889333098703	-2.10635589621677	1.11880436194503e-07	6.75011965040171e-06	5.65290624982754e-06	3300	tags=56%, list=20%, signal=45%	H2BC13/H2BC7/C1S/C3/C4B/H2AJ/C5/HLA-DRA/FCGR3A/C2/H2BC4/HLA-DRB1/H4C3/HLA-DRB5/H3C2/H3C6/H2BC8/FCGR2A/HLA-DMA/C1QC/C1QA/H2BC9/H4C5/C1QB/C8G/HLA-DOA/H2AC20/H2AC11/HLA-DPA1/H2AC8/HLA-DQB1/HLA-DPB1/HLA-DOB/H3C7/H4C11/C7/CD86/H4C4/HLA-DQA1/HLA-DQA2/H4C2/FCGR1A/FCGR2B/C6/H3C1
KEGG_PRIMARY_IMMUNODEFICIENCY	KEGG_PRIMARY_IMMUNODEFICIENCY	27	-0.777466774019032	-2.12647684456915	1.87312944427927e-06	8.47591073536369e-05	7.09817473621618e-05	1332	tags=48%, list=8%, signal=44%	CIITA/IL7R/CD4/LCK/PTPRC/CD8A/BTK/CD3E/CD3D/ZAP70/IL2RG/CD19/CD79A
KEGG_HEMATOPOIETIC_CELL_LINEAGE	KEGG_HEMATOPOIETIC_CELL_LINEAGE	58	-0.645542419369814	-1.99188963119375	3.27771206540261e-06	0.000118653176767575	9.93664289301003e-05	1605	tags=43%, list=9%, signal=39%	CSF3R/IL4R/ANPEP/IL1R2/IL7R/CSF1R/CD4/CD1D/CD5/IL2RA/CD2/ITGAM/CD8A/CD37/CD7/FCGR1A/CD3E/CD3D/CD1A/CD19/CD3G/CSF3/CD38/IL5RA/CD1C
KEGG_INTESTINAL_IMMUNE_NETWORK_FOR_IGA_PRODUCTION	KEGG_INTESTINAL_IMMUNE_NETWORK_FOR_IGA_PRODUCTION	31	-0.742655272799066	-2.08232841353342	5.34238230256711e-06	0.000161161866127441	0.000134965447643801	2506	tags=61%, list=15%, signal=52%	HLA-DRB1/IL15RA/HLA-DRB5/HLA-DMA/CXCL12/HLA-DOA/IL15/HLA-DPA1/ITGB7/HLA-DQB1/HLA-DPB1/HLA-DOB/TNFSF13B/PIGR/CD86/HLA-DQA1/HLA-DQA2/CCL25/TNFRSF17
KEGG_AUTOIMMUNE_THYROID_DISEASE	KEGG_AUTOIMMUNE_THYROID_DISEASE	25	-0.75485796267348	-2.02737971862612	6.78552722398941e-05	0.00175454346791726	0.00146934724850297	2506	tags=68%, list=15%, signal=58%	HLA-DRB1/HLA-DRB5/HLA-DMA/HLA-F/HLA-DOA/HLA-G/HLA-DPA1/HLA-DQB1/HLA-DPB1/HLA-DOB/PRF1/GZMB/CD86/HLA-DQA1/HLA-DQA2/CTLA4/FASLG
KEGG_AXON_GUIDANCE	KEGG_AXON_GUIDANCE	113	0.44896096461885	1.76842631083659	0.000148229967402278	0.00335370301247653	0.00280856780341158	3254	tags=36%, list=19%, signal=29%	L1CAM/SEMA6D/EPHB2/EPHA4/SEMA5B/EFNB3/SRGAP1/EPHB6/SEMA6C/UNC5A/GNAI1/EPHB3/PLXNB3/EFNA5/SEMA6A/SEMA3C/SEMA4F/ROCK1/UNC5C/KRAS/GSK3B/ROBO3/SLIT3/NFAT5/EFNB2/ITGB1/NGEF/ROBO1/EFNB1/EPHA2/SRGAP2/LRRC4C/RASA1/PPP3CA/SEMA4G/NTN4/MET/FYN/NRAS/ROCK2/NCK1
KEGG_CELL_CYCLE	KEGG_CELL_CYCLE	119	0.445086159698728	1.75239137099692	0.000177141440420587	0.00356251119068069	0.00298343478603094	4105	tags=44%, list=24%, signal=33%	CDKN2A/CDKN2B/CCNE2/ESPL1/TTK/CDC7/CDK6/TGFB2/ANAPC1/E2F5/STAG1/MCM2/BUB1/MYC/CDC14B/PRKDC/CHEK1/E2F3/SKP2/BUB1B/GSK3B/MAD2L1/CDK2/ORC1/CDC25B/RAD21/SMAD2/ORC4/SMC3/E2F2/CDKN1B/CDC25C/CCNE1/ORC2/HDAC2/CCNA2/TFDP2/E2F1/CHEK2/CDC23/CDK1/CDK4/MCM4/CDC25A/STAG2/ORC3/ATM/DBF4/RBL1/CDC27/SMAD3/MCM6
KEGG_COMPLEMENT_AND_COAGULATION_CASCADES	KEGG_COMPLEMENT_AND_COAGULATION_CASCADES	46	-0.6170876722008	-1.86202421670568	0.000266287821626849	0.00454109875423904	0.00380295563018565	3748	tags=61%, list=22%, signal=47%	VWF/BDKRB2/C1S/C3/THBD/C4B/PLAUR/C5/SERPINA5/SERPINF2/C2/CFH/F13A1/C1QC/C1QA/C4BPA/C1QB/C8G/MASP1/SERPINA1/C5AR1/C3AR1/C7/F10/CFD/PROC/C4BPB/C6
KEGG_VIRAL_MYOCARDITIS	KEGG_VIRAL_MYOCARDITIS	56	-0.584084155190529	-1.79173896050657	0.000275978377329445	0.00454109875423904	0.00380295563018565	2592	tags=38%, list=15%, signal=32%	MYH3/HLA-DRB1/MYH7B/HLA-DRB5/MYH11/HLA-DMA/HLA-F/HLA-DOA/HLA-G/HLA-DPA1/RAC2/HLA-DQB1/HLA-DPB1/HLA-DOB/ITGB2/PRF1/CD86/HLA-DQA1/SGCA/HLA-DQA2/ITGAL
KEGG_ALLOGRAFT_REJECTION	KEGG_ALLOGRAFT_REJECTION	26	-0.705079462727308	-1.92055400092495	0.000345527928835255	0.0048108119322447	0.00402882767224912	2506	tags=62%, list=15%, signal=52%	HLA-DRB1/HLA-DRB5/HLA-DMA/HLA-F/HLA-DOA/HLA-G/HLA-DPA1/HLA-DQB1/HLA-DPB1/HLA-DOB/PRF1/GZMB/CD86/HLA-DQA1/HLA-DQA2/FASLG
KEGG_ASTHMA	KEGG_ASTHMA	17	-0.778277545225032	-1.90831650627167	0.000341797323516387	0.0048108119322447	0.00402882767224912	2967	tags=76%, list=18%, signal=63%	HLA-DRA/HLA-DRB1/HLA-DRB5/HLA-DMA/FCER1G/HLA-DOA/HLA-DPA1/HLA-DQB1/HLA-DPB1/HLA-DOB/HLA-DQA1/HLA-DQA2/FCER1A
KEGG_ARRHYTHMOGENIC_RIGHT_VENTRICULAR_CARDIOMYOPATHY_ARVC	KEGG_ARRHYTHMOGENIC_RIGHT_VENTRICULAR_CARDIOMYOPATHY_ARVC	57	0.521380850277037	1.83568620727233	0.000555598519498507	0.00706778827232931	0.00591893871017982	2497	tags=32%, list=15%, signal=27%	SLC8A1/CACNA2D2/CACNA2D3/CACNG4/DSC2/CACNA2D1/ITGB3/ITGB6/ITGA7/CACNG6/ITGB8/CDH2/DMD/ITGA2/ITGB1/DSG2/TCF7L1/ITGAV
KEGG_NATURAL_KILLER_CELL_MEDIATED_CYTOTOXICITY	KEGG_NATURAL_KILLER_CELL_MEDIATED_CYTOTOXICITY	89	-0.511992576419819	-1.69496077282421	0.000585728309861545	0.00706778827232931	0.00591893871017982	1957	tags=27%, list=12%, signal=24%	IFNAR2/FCER1G/PIK3CD/HLA-G/TYROBP/VAV1/TNFRSF10C/RAC2/SHC2/ITGB2/PRF1/GZMB/LCP2/LCK/RAET1G/PIK3R5/PIK3CG/ZAP70/HCST/FASLG/CD48/ITGAL/CD247/SH2D1A
KEGG_TYPE_I_DIABETES_MELLITUS	KEGG_TYPE_I_DIABETES_MELLITUS	31	-0.661600113985635	-1.85505814906129	0.000760246107158106	0.00789486589998912	0.00661157714218339	2506	tags=58%, list=15%, signal=50%	HLA-DRB1/HLA-DRB5/HLA-DMA/PTPRN2/HLA-F/HLA-DOA/HLA-G/HLA-DPA1/HLA-DQB1/HLA-DPB1/GAD1/HLA-DOB/PRF1/GZMB/CD86/HLA-DQA1/HLA-DQA2/FASLG
KEGG_GRAFT_VERSUS_HOST_DISEASE	KEGG_GRAFT_VERSUS_HOST_DISEASE	26	-0.680660482122692	-1.85403955343657	0.000816128710628935	0.00789486589998912	0.00661157714218339	2506	tags=62%, list=15%, signal=52%	HLA-DRB1/HLA-DRB5/HLA-DMA/HLA-F/HLA-DOA/HLA-G/HLA-DPA1/HLA-DQB1/HLA-DPB1/HLA-DOB/PRF1/GZMB/CD86/HLA-DQA1/HLA-DQA2/FASLG
KEGG_HYPERTROPHIC_CARDIOMYOPATHY_HCM	KEGG_HYPERTROPHIC_CARDIOMYOPATHY_HCM	60	0.502931442129435	1.79876189657602	0.000828742829280626	0.00789486589998912	0.00661157714218339	1305	tags=25%, list=8%, signal=23%	SLC8A1/CACNA2D2/CACNA2D3/CACNG4/CACNA2D1/ITGB3/ITGB6/ITGA7/CACNG6/TGFB2/ITGB8/PRKAA2/DMD/IL6/ITGA2
KEGG_ANTIGEN_PROCESSING_AND_PRESENTATION	KEGG_ANTIGEN_PROCESSING_AND_PRESENTATION	54	-0.561302381578416	-1.71555827103675	0.000744299476613035	0.00789486589998912	0.00661157714218339	2967	tags=35%, list=18%, signal=29%	HLA-DRA/CD74/HLA-DRB1/HLA-DRB5/CTSS/HLA-DMA/CD8B/HLA-F/HLA-DOA/HLA-G/HLA-DPA1/HLA-DQB1/HLA-DPB1/CIITA/HLA-DOB/CD4/HLA-DQA1/HLA-DQA2/CD8A
KEGG_LEISHMANIA_INFECTION	KEGG_LEISHMANIA_INFECTION	60	-0.546872111034222	-1.69383618771679	0.00104836239368712	0.00948767966286842	0.00794548340478658	3426	tags=42%, list=20%, signal=33%	IL1B/C3/CYBA/HLA-DRA/PTPN6/FCGR3A/HLA-DRB1/HLA-DRB5/FCGR2A/HLA-DMA/TLR2/HLA-DOA/HLA-DPA1/HLA-DQB1/TLR4/HLA-DPB1/NCF2/HLA-DOB/ITGB2/HLA-DQA1/NCF4/ITGAM/HLA-DQA2/FCGR1A/NCF1
KEGG_TIGHT_JUNCTION	KEGG_TIGHT_JUNCTION	105	0.409522664206382	1.57547026264228	0.00276082633667845	0.0237956936637523	0.0199277690467016	3577	tags=31%, list=21%, signal=25%	CLDN6/CLDN16/PRKCG/CLDN9/CLDN11/CLDN1/CLDN2/GNAI1/PRKCI/PARD6B/OCLN/PRKCE/KRAS/EPB41/ASH1L/MAGI3/EPB41L1/CSNK2A1/CASK/MPP5/MYLPF/MAP3K20/CGN/YES1/MYH14/PATJ/NRAS/MRAS/AMOTL1/PRKCA/CLDN23/MYH10/CDK4
KEGG_ARACHIDONIC_ACID_METABOLISM	KEGG_ARACHIDONIC_ACID_METABOLISM	34	-0.579142074280788	-1.64718455023535	0.00706287782973617	0.0567732211301858	0.0475448900421445	2355	tags=38%, list=14%, signal=33%	ALOX12/PLA2G6/AKR1C3/GPX2/TBXAS1/LTC4S/GGT5/CBR3/PLA2G2C/PTGDS/PLA2G10/ALOX15/PLA2G2D
KEGG_CARDIAC_MUSCLE_CONTRACTION	KEGG_CARDIAC_MUSCLE_CONTRACTION	50	0.476144800638545	1.62612492822178	0.00752794092333955	0.0567732211301858	0.0475448900421445	1193	tags=14%, list=7%, signal=13%	SLC8A1/CACNA2D2/CACNA2D3/CACNG4/CACNA2D1/CACNG6/COX4I2
KEGG_T_CELL_RECEPTOR_SIGNALING_PATHWAY	KEGG_T_CELL_RECEPTOR_SIGNALING_PATHWAY	91	-0.455531324824185	-1.51355188723554	0.00747543804058204	0.0567732211301858	0.0475448900421445	1078	tags=21%, list=6%, signal=20%	PIK3R1/TEC/CD8B/PIK3CD/VAV1/CD4/LCP2/LCK/PTPRC/PIK3R5/CD8A/PIK3CG/CTLA4/CD3E/CD3D/PDCD1/ZAP70/CD3G/CD247
KEGG_NITROGEN_METABOLISM	KEGG_NITROGEN_METABOLISM	13	0.690840535894934	1.71776236641682	0.0104077805673609	0.0724541647189353	0.0606769393400796	1823	tags=46%, list=11%, signal=41%	GLUD2/GLS/CA13/CA3/CA2/CA14
KEGG_DRUG_METABOLISM_CYTOCHROME_P450	KEGG_DRUG_METABOLISM_CYTOCHROME_P450	34	-0.563919496859242	-1.60388879353407	0.0103792893625281	0.0724541647189353	0.0606769393400796	2753	tags=41%, list=16%, signal=35%	GSTM1/ALDH3B1/GSTZ1/MAOB/CYP2D6/ADH1C/UGT2B7/FMO3/ALDH1A3/ALDH3A1/GSTM5/ADH6/FMO2/GSTA3
KEGG_METABOLISM_OF_XENOBIOTICS_BY_CYTOCHROME_P450	KEGG_METABOLISM_OF_XENOBIOTICS_BY_CYTOCHROME_P450	33	-0.574900762723309	-1.63107955660767	0.0118586731124187	0.0794970308647327	0.066575006946912	2753	tags=42%, list=16%, signal=36%	GSTM1/ALDH3B1/GSTZ1/AKR1C1/CYP1B1/AKR1C3/ADH1C/AKR1C2/UGT2B7/ALDH1A3/ALDH3A1/GSTM5/ADH6/GSTA3
KEGG_DILATED_CARDIOMYOPATHY	KEGG_DILATED_CARDIOMYOPATHY	64	0.426987327405921	1.54515699189239	0.0150915168894198	0.0975558770351779	0.0816984372961071	1305	tags=22%, list=8%, signal=20%	SLC8A1/CACNA2D2/CACNA2D3/CACNG4/ADCY5/CACNA2D1/ITGB3/ITGB6/ITGA7/CACNG6/TGFB2/ITGB8/DMD/ITGA2
KEGG_BASAL_TRANSCRIPTION_FACTORS	KEGG_BASAL_TRANSCRIPTION_FACTORS	29	0.52459742034345	1.59571680946828	0.0182873545944918	0.114138316607	0.0955854468822801	3693	tags=41%, list=22%, signal=32%	STON1/TAF4B/GTF2I/TAF2/GTF2IRD1/GTF2H3/TAF5/TAF4/GTF2A1/TBPL1/TAF1/GTF2E1
KEGG_LINOLEIC_ACID_METABOLISM	KEGG_LINOLEIC_ACID_METABOLISM	12	-0.729671922638639	-1.64439514771466	0.0201764387101781	0.121731180218074	0.101944111377742	675	tags=42%, list=4%, signal=40%	PLA2G6/PLA2G2C/PLA2G10/ALOX15/PLA2G2D
KEGG_ADIPOCYTOKINE_SIGNALING_PATHWAY	KEGG_ADIPOCYTOKINE_SIGNALING_PATHWAY	55	0.418283305383273	1.46965386250575	0.0213137885887771	0.124445023695763	0.104216827055481	3252	tags=27%, list=19%, signal=22%	IRS2/SLC2A4/PCK1/CD36/CPT1C/ACACB/PRKAA2/RXRG/IKBKG/PRKAB2/PPARA/PRKAA1/PTPN11/SLC2A1/CAMKK1
KEGG_PHENYLALANINE_METABOLISM	KEGG_PHENYLALANINE_METABOLISM	13	-0.675688621716088	-1.55413667421698	0.0392796959680539	0.199840010785784	0.167356566171287	2539	tags=46%, list=15%, signal=39%	ALDH3B1/MAOB/AOC3/AOC2/ALDH1A3/ALDH3A1
KEGG_PROXIMAL_TUBULE_BICARBONATE_RECLAMATION	KEGG_PROXIMAL_TUBULE_BICARBONATE_RECLAMATION	16	0.600797800591061	1.55375428486609	0.0374120322296491	0.199840010785784	0.167356566171287	1705	tags=31%, list=10%, signal=28%	SLC38A3/PCK1/GLUD2/GLS/CA2
KEGG_STEROID_HORMONE_BIOSYNTHESIS	KEGG_STEROID_HORMONE_BIOSYNTHESIS	22	-0.577981060353524	-1.50487437563946	0.0384247127725565	0.199840010785784	0.167356566171287	2077	tags=45%, list=12%, signal=40%	HSD17B1/SRD5A3/AKR1C1/SULT2B1/CYP1B1/AKR1C3/AKR1C2/UGT2B7/HSD11B1/SRD5A2
KEGG_B_CELL_RECEPTOR_SIGNALING_PATHWAY	KEGG_B_CELL_RECEPTOR_SIGNALING_PATHWAY	70	-0.443985591942609	-1.42084292523296	0.0359712230215827	0.199840010785784	0.167356566171287	3408	tags=30%, list=20%, signal=24%	PPP3CC/HRAS/RASGRP3/NFATC1/PTPN6/CARD11/PIK3R1/DAPP1/PIK3CD/VAV1/RAC2/INPP5D/CD72/PIK3R5/BTK/PIK3CG/FCGR2B/LILRB3/CD79B/CD19/CD79A
KEGG_SMALL_CELL_LUNG_CANCER	KEGG_SMALL_CELL_LUNG_CANCER	80	0.369533927438283	1.37619704223838	0.0397471844656807	0.199840010785784	0.167356566171287	3772	tags=36%, list=22%, signal=28%	CDKN2B/PIK3CA/CCNE2/CDK6/APAF1/RXRG/ITGA2/PTGS2/MYC/E2F3/SKP2/IKBKG/ITGB1/LAMC1/CDK2/CKS1B/LAMA5/ITGAV/PIAS2/E2F2/CDKN1B/CCNE1/BCL2/PIK3CB/E2F1/FN1/CDK4/PTK2/LAMA3
KEGG_FC_EPSILON_RI_SIGNALING_PATHWAY	KEGG_FC_EPSILON_RI_SIGNALING_PATHWAY	61	-0.457072232130456	-1.42302216051433	0.0445103857566766	0.217739995188066	0.1823469572962	2439	tags=25%, list=14%, signal=21%	PIK3R1/PLA2G6/FCER1G/PIK3CD/VAV1/RAC2/INPP5D/LCP2/PLA2G2C/PIK3R5/BTK/PIK3CG/FCER1A/PLA2G10/PLA2G2D
