# Supplementary material for: Prognostic value and immune infiltration analysis of a novel lactylation-related gene signature in endometrial cancer
Source: Biochem Biophys Rep. 2025 May 26;42:102056. doi: 10.1016/j.bbrep.2025.102056 (PMC12159215; doi:10.1016/j.bbrep.2025.102056)
Supplement: Multimedia component 4 [file mmc4.txt]

Gene 1	Gene 2	Weight	Network group	Network
LSP1	WAS	0.01869516	Co-expression	Rosenwald-Staudt-2001
MOB3A	LSP1	0.024830202	Co-expression	Rosenwald-Staudt-2001
TYK2	WAS	0.015730295	Co-expression	Rosenwald-Staudt-2001
TYK2	LSP1	0.023519091	Co-expression	Rosenwald-Staudt-2001
DOK1	LSP1	0.025472233	Co-expression	Rosenwald-Staudt-2001
DOK1	MOB3A	0.021746974	Co-expression	Rosenwald-Staudt-2001
DOK1	TYK2	0.019984614	Co-expression	Rosenwald-Staudt-2001
FBXW2	WAS	0.01673024	Co-expression	Rosenwald-Staudt-2001
FBXW2	LSP1	0.017022558	Co-expression	Rosenwald-Staudt-2001
TCIRG1	WAS	0.015321487	Co-expression	Rosenwald-Staudt-2001
TCIRG1	LSP1	0.020029696	Co-expression	Rosenwald-Staudt-2001
TCIRG1	TYK2	0.0187751	Co-expression	Rosenwald-Staudt-2001
CSK	WAS	0.012624253	Co-expression	Rosenwald-Staudt-2001
CSK	LSP1	0.017060617	Co-expression	Rosenwald-Staudt-2001
CSK	TYK2	0.01879343	Co-expression	Rosenwald-Staudt-2001
CSK	FBXW2	0.016179709	Co-expression	Rosenwald-Staudt-2001
CSK	TCIRG1	0.0125284605	Co-expression	Rosenwald-Staudt-2001
PTPRCAP	WAS	0.014941887	Co-expression	Rosenwald-Staudt-2001
PTPRCAP	LSP1	0.015058679	Co-expression	Rosenwald-Staudt-2001
PTPRCAP	TCIRG1	0.011624802	Co-expression	Rosenwald-Staudt-2001
PTPRCAP	CSK	0.012491837	Co-expression	Rosenwald-Staudt-2001
PRKCD	WAS	0.011842207	Co-expression	Rosenwald-Staudt-2001
PRKCD	LSP1	0.013049477	Co-expression	Rosenwald-Staudt-2001
PRKCD	FBXW2	0.014941801	Co-expression	Rosenwald-Staudt-2001
PRKCD	TCIRG1	0.010239057	Co-expression	Rosenwald-Staudt-2001
GRK2	WAS	0.01379875	Co-expression	Rosenwald-Staudt-2001
GRK2	LSP1	0.019235065	Co-expression	Rosenwald-Staudt-2001
GRK2	TYK2	0.016443036	Co-expression	Rosenwald-Staudt-2001
GRK2	TCIRG1	0.015802816	Co-expression	Rosenwald-Staudt-2001
GRK2	PTPRCAP	0.011718127	Co-expression	Rosenwald-Staudt-2001
ITGAL	MOB3A	0.023331689	Co-expression	Rosenwald-Staudt-2001
SH3BP1	WAS	0.012932867	Co-expression	Rosenwald-Staudt-2001
SH3BP1	TYK2	0.019425616	Co-expression	Rosenwald-Staudt-2001
SH3BP1	TCIRG1	0.014001735	Co-expression	Rosenwald-Staudt-2001
SH3BP1	CSK	0.012384087	Co-expression	Rosenwald-Staudt-2001
SH3BP1	PTPRCAP	0.012428722	Co-expression	Rosenwald-Staudt-2001
SH3BP1	GRK2	0.016228609	Co-expression	Rosenwald-Staudt-2001
FAM32A	LSP1	0.027615596	Co-expression	Rosenwald-Staudt-2001
FAM32A	MOB3A	0.034581233	Co-expression	Rosenwald-Staudt-2001
FAM32A	TYK2	0.019602245	Co-expression	Rosenwald-Staudt-2001
FAM32A	CSK	0.013714502	Co-expression	Rosenwald-Staudt-2001
FAM32A	ITGAL	0.021877604	Co-expression	Rosenwald-Staudt-2001
RPL10	VIM	0.022303198	Co-expression	Rosenwald-Staudt-2001
DLST	WAS	0.016039083	Co-expression	Rosenwald-Staudt-2001
DLST	LSP1	0.015873417	Co-expression	Rosenwald-Staudt-2001
DLST	TCIRG1	0.01598942	Co-expression	Rosenwald-Staudt-2001
DLST	PTPRCAP	0.013923386	Co-expression	Rosenwald-Staudt-2001
DLST	PRKCD	0.015331228	Co-expression	Rosenwald-Staudt-2001
IFITM2	WAS	0.013445839	Co-expression	Rosenwald-Staudt-2001
IFITM2	VIM	0.014552804	Co-expression	Rosenwald-Staudt-2001
IFITM2	LSP1	0.014122043	Co-expression	Rosenwald-Staudt-2001
IFITM2	RPL10	0.019228214	Co-expression	Rosenwald-Staudt-2001
CD40	WAS	0.007677263	Co-expression	Rosenwald-Staudt-2001
CD40	VIM	0.007797259	Co-expression	Rosenwald-Staudt-2001
CD40	LSP1	0.0073339646	Co-expression	Rosenwald-Staudt-2001
CD40	DOK1	0.008108448	Co-expression	Rosenwald-Staudt-2001
CD40	FBXW2	0.009135168	Co-expression	Rosenwald-Staudt-2001
CD40	TCIRG1	0.0056576766	Co-expression	Rosenwald-Staudt-2001
CD40	PTPRCAP	0.0060644057	Co-expression	Rosenwald-Staudt-2001
CD40	PRKCD	0.007571237	Co-expression	Rosenwald-Staudt-2001
CD40	DLST	0.008051217	Co-expression	Rosenwald-Staudt-2001
CD40	IFITM2	0.0068272813	Co-expression	Rosenwald-Staudt-2001
CORO1A	LSP1	0.015124808	Co-expression	Rosenwald-Staudt-2001
CORO1A	MOB3A	0.013512756	Co-expression	Rosenwald-Staudt-2001
CORO1A	TYK2	0.013050828	Co-expression	Rosenwald-Staudt-2001
CORO1A	TCIRG1	0.012120259	Co-expression	Rosenwald-Staudt-2001
CORO1A	CSK	0.015485951	Co-expression	Rosenwald-Staudt-2001
CORO1A	PTPRCAP	0.012761992	Co-expression	Rosenwald-Staudt-2001
CORO1A	GRK2	0.014327238	Co-expression	Rosenwald-Staudt-2001
CORO1A	SH3BP1	0.012820333	Co-expression	Rosenwald-Staudt-2001
CORO1A	FAM32A	0.015681263	Co-expression	Rosenwald-Staudt-2001
WDR19	PFKM	0.020207	Co-expression	Rosenwald-Staudt-2001
CDC42	VIM	0.021881364	Co-expression	Rosenwald-Staudt-2001
MAP4K1	CSK	0.015248341	Co-expression	Rosenwald-Staudt-2001
MAP4K1	FAM32A	0.017652048	Co-expression	Rosenwald-Staudt-2001
MAP4K1	CORO1A	0.01213621	Co-expression	Rosenwald-Staudt-2001
LSP1	WAS	0.01654006	Co-expression	Alizadeh-Staudt-2000
MOB3A	WAS	0.011720474	Co-expression	Alizadeh-Staudt-2000
MOB3A	LSP1	0.022704238	Co-expression	Alizadeh-Staudt-2000
TYK2	WAS	0.013541469	Co-expression	Alizadeh-Staudt-2000
TYK2	LSP1	0.016701218	Co-expression	Alizadeh-Staudt-2000
DOK1	WAS	0.014969358	Co-expression	Alizadeh-Staudt-2000
DOK1	LSP1	0.022548728	Co-expression	Alizadeh-Staudt-2000
DOK1	MOB3A	0.01743128	Co-expression	Alizadeh-Staudt-2000
FBXW2	WAS	0.017175011	Co-expression	Alizadeh-Staudt-2000
TCIRG1	WAS	0.013263371	Co-expression	Alizadeh-Staudt-2000
TCIRG1	LSP1	0.01866355	Co-expression	Alizadeh-Staudt-2000
TCIRG1	TYK2	0.012362573	Co-expression	Alizadeh-Staudt-2000
CSK	WAS	0.011437563	Co-expression	Alizadeh-Staudt-2000
CSK	LSP1	0.015257221	Co-expression	Alizadeh-Staudt-2000
CSK	MOB3A	0.011446002	Co-expression	Alizadeh-Staudt-2000
CSK	TYK2	0.014176942	Co-expression	Alizadeh-Staudt-2000
CSK	FBXW2	0.0134853935	Co-expression	Alizadeh-Staudt-2000
CSK	TCIRG1	0.011452616	Co-expression	Alizadeh-Staudt-2000
PTPRCAP	WAS	0.01052702	Co-expression	Alizadeh-Staudt-2000
PTPRCAP	LSP1	0.012846207	Co-expression	Alizadeh-Staudt-2000
PTPRCAP	MOB3A	0.010002701	Co-expression	Alizadeh-Staudt-2000
PTPRCAP	DOK1	0.009853083	Co-expression	Alizadeh-Staudt-2000
PTPRCAP	FBXW2	0.012962686	Co-expression	Alizadeh-Staudt-2000
PTPRCAP	TCIRG1	0.010553028	Co-expression	Alizadeh-Staudt-2000
PTPRCAP	CSK	0.010055904	Co-expression	Alizadeh-Staudt-2000
PRKCD	WAS	0.01429685	Co-expression	Alizadeh-Staudt-2000
PRKCD	LSP1	0.016694788	Co-expression	Alizadeh-Staudt-2000
PRKCD	MOB3A	0.01393377	Co-expression	Alizadeh-Staudt-2000
PRKCD	DOK1	0.014529231	Co-expression	Alizadeh-Staudt-2000
PRKCD	FBXW2	0.01946154	Co-expression	Alizadeh-Staudt-2000
PRKCD	CSK	0.011788887	Co-expression	Alizadeh-Staudt-2000
PRKCD	PTPRCAP	0.010660809	Co-expression	Alizadeh-Staudt-2000
GRK2	LSP1	0.014685396	Co-expression	Alizadeh-Staudt-2000
GRK2	TYK2	0.012828932	Co-expression	Alizadeh-Staudt-2000
GRK2	TCIRG1	0.013822297	Co-expression	Alizadeh-Staudt-2000
ITGAL	WAS	0.015631994	Co-expression	Alizadeh-Staudt-2000
ITGAL	LSP1	0.023487618	Co-expression	Alizadeh-Staudt-2000
ITGAL	MOB3A	0.022717815	Co-expression	Alizadeh-Staudt-2000
ITGAL	TCIRG1	0.011606542	Co-expression	Alizadeh-Staudt-2000
ITGAL	PTPRCAP	0.012370031	Co-expression	Alizadeh-Staudt-2000
SH3BP1	WAS	0.011480954	Co-expression	Alizadeh-Staudt-2000
SH3BP1	LSP1	0.015074533	Co-expression	Alizadeh-Staudt-2000
SH3BP1	TYK2	0.0128108	Co-expression	Alizadeh-Staudt-2000
SH3BP1	TCIRG1	0.013857438	Co-expression	Alizadeh-Staudt-2000
SH3BP1	CSK	0.011115093	Co-expression	Alizadeh-Staudt-2000
SH3BP1	PTPRCAP	0.011897677	Co-expression	Alizadeh-Staudt-2000
SH3BP1	GRK2	0.011949726	Co-expression	Alizadeh-Staudt-2000
FAM32A	WAS	0.01132868	Co-expression	Alizadeh-Staudt-2000
FAM32A	LSP1	0.017933877	Co-expression	Alizadeh-Staudt-2000
FAM32A	MOB3A	0.029387716	Co-expression	Alizadeh-Staudt-2000
FAM32A	DOK1	0.014351045	Co-expression	Alizadeh-Staudt-2000
FAM32A	CSK	0.010683094	Co-expression	Alizadeh-Staudt-2000
FAM32A	PRKCD	0.012422739	Co-expression	Alizadeh-Staudt-2000
FAM32A	ITGAL	0.020359203	Co-expression	Alizadeh-Staudt-2000
RPL10	VIM	0.02114953	Co-expression	Alizadeh-Staudt-2000
DLST	WAS	0.011886557	Co-expression	Alizadeh-Staudt-2000
DLST	TCIRG1	0.011481286	Co-expression	Alizadeh-Staudt-2000
IFITM2	VIM	0.012268411	Co-expression	Alizadeh-Staudt-2000
IFITM2	RPL10	0.019335847	Co-expression	Alizadeh-Staudt-2000
CD40	WAS	0.008960309	Co-expression	Alizadeh-Staudt-2000
CD40	LSP1	0.009356747	Co-expression	Alizadeh-Staudt-2000
CD40	DOK1	0.011158634	Co-expression	Alizadeh-Staudt-2000
CD40	FBXW2	0.015115357	Co-expression	Alizadeh-Staudt-2000
CD40	PTPRCAP	0.0066979374	Co-expression	Alizadeh-Staudt-2000
CD40	PRKCD	0.013006848	Co-expression	Alizadeh-Staudt-2000
CORO1A	WAS	0.010305689	Co-expression	Alizadeh-Staudt-2000
CORO1A	LSP1	0.013499616	Co-expression	Alizadeh-Staudt-2000
CORO1A	MOB3A	0.01607502	Co-expression	Alizadeh-Staudt-2000
CORO1A	DOK1	0.013687106	Co-expression	Alizadeh-Staudt-2000
CORO1A	TCIRG1	0.011648374	Co-expression	Alizadeh-Staudt-2000
CORO1A	CSK	0.013046487	Co-expression	Alizadeh-Staudt-2000
CORO1A	PTPRCAP	0.0106597	Co-expression	Alizadeh-Staudt-2000
CORO1A	ITGAL	0.012734962	Co-expression	Alizadeh-Staudt-2000
CORO1A	SH3BP1	0.0107629495	Co-expression	Alizadeh-Staudt-2000
CORO1A	FAM32A	0.014399128	Co-expression	Alizadeh-Staudt-2000
CDC42	VIM	0.018259484	Co-expression	Alizadeh-Staudt-2000
MAP4K1	WAS	0.014968938	Co-expression	Alizadeh-Staudt-2000
MAP4K1	LSP1	0.018786928	Co-expression	Alizadeh-Staudt-2000
MAP4K1	TYK2	0.017820202	Co-expression	Alizadeh-Staudt-2000
MAP4K1	TCIRG1	0.014044769	Co-expression	Alizadeh-Staudt-2000
MAP4K1	CSK	0.014563198	Co-expression	Alizadeh-Staudt-2000
MAP4K1	PTPRCAP	0.01278849	Co-expression	Alizadeh-Staudt-2000
MAP4K1	GRK2	0.013180134	Co-expression	Alizadeh-Staudt-2000
MAP4K1	ITGAL	0.017722236	Co-expression	Alizadeh-Staudt-2000
MAP4K1	SH3BP1	0.015639927	Co-expression	Alizadeh-Staudt-2000
MAP4K1	FAM32A	0.015565858	Co-expression	Alizadeh-Staudt-2000
MAP4K1	CORO1A	0.012744504	Co-expression	Alizadeh-Staudt-2000
LSP1	WAS	0.012149443	Co-expression	Boldrick-Relman-2002
MOB3A	WAS	0.012427606	Co-expression	Boldrick-Relman-2002
TYK2	LSP1	0.022674859	Co-expression	Boldrick-Relman-2002
DOK1	WAS	0.011549268	Co-expression	Boldrick-Relman-2002
DOK1	MOB3A	0.012607139	Co-expression	Boldrick-Relman-2002
CSK	DOK1	0.01052374	Co-expression	Boldrick-Relman-2002
PTPRCAP	FBXW2	0.00568333	Co-expression	Boldrick-Relman-2002
PRKCD	DOK1	0.0077238632	Co-expression	Boldrick-Relman-2002
PRKCD	CSK	0.008733189	Co-expression	Boldrick-Relman-2002
GRK2	LSP1	0.013966639	Co-expression	Boldrick-Relman-2002
ITGAL	WAS	0.011887469	Co-expression	Boldrick-Relman-2002
ITGAL	LSP1	0.01773439	Co-expression	Boldrick-Relman-2002
ITGAL	DOK1	0.011397013	Co-expression	Boldrick-Relman-2002
ITGAL	CSK	0.009051991	Co-expression	Boldrick-Relman-2002
ITGAL	GRK2	0.012753862	Co-expression	Boldrick-Relman-2002
SH3BP1	WAS	0.013153561	Co-expression	Boldrick-Relman-2002
SH3BP1	LSP1	0.0138754845	Co-expression	Boldrick-Relman-2002
SH3BP1	MOB3A	0.014705795	Co-expression	Boldrick-Relman-2002
SH3BP1	DOK1	0.012975162	Co-expression	Boldrick-Relman-2002
SH3BP1	PRKCD	0.008946683	Co-expression	Boldrick-Relman-2002
SH3BP1	ITGAL	0.011345305	Co-expression	Boldrick-Relman-2002
FAM32A	MOB3A	0.029177139	Co-expression	Boldrick-Relman-2002
FAM32A	PRKCD	0.011355192	Co-expression	Boldrick-Relman-2002
DLST	WAS	0.013157296	Co-expression	Boldrick-Relman-2002
DLST	MOB3A	0.01291001	Co-expression	Boldrick-Relman-2002
DLST	DOK1	0.011948824	Co-expression	Boldrick-Relman-2002
DLST	ITGAL	0.009977502	Co-expression	Boldrick-Relman-2002
DLST	SH3BP1	0.012701835	Co-expression	Boldrick-Relman-2002
DLST	FAM32A	0.01796375	Co-expression	Boldrick-Relman-2002
IFITM2	RPL10	0.016752375	Co-expression	Boldrick-Relman-2002
CD40	VIM	0.014999605	Co-expression	Boldrick-Relman-2002
CORO1A	WAS	0.010663291	Co-expression	Boldrick-Relman-2002
CORO1A	LSP1	0.010602768	Co-expression	Boldrick-Relman-2002
CORO1A	DOK1	0.010549038	Co-expression	Boldrick-Relman-2002
CORO1A	CSK	0.010860797	Co-expression	Boldrick-Relman-2002
CORO1A	GRK2	0.010775867	Co-expression	Boldrick-Relman-2002
CORO1A	ITGAL	0.010477385	Co-expression	Boldrick-Relman-2002
WDR19	PFKM	0.021385869	Co-expression	Boldrick-Relman-2002
CDC42	VIM	0.013835172	Co-expression	Boldrick-Relman-2002
CDC42	PRKCD	0.007851954	Co-expression	Boldrick-Relman-2002
MAP4K1	PTPRCAP	0.005781692	Co-expression	Boldrick-Relman-2002
LSP1	WAS	0.009015652	Co-expression	Arijs-Rutgeerts-2009
MOB3A	LSP1	0.005774646	Co-expression	Arijs-Rutgeerts-2009
FBXW2	PFKM	0.0069766263	Co-expression	Arijs-Rutgeerts-2009
CSK	LSP1	0.004619325	Co-expression	Arijs-Rutgeerts-2009
PTPRCAP	MOB3A	0.0051522274	Co-expression	Arijs-Rutgeerts-2009
PTPRCAP	CSK	0.0049131513	Co-expression	Arijs-Rutgeerts-2009
GRK2	LSP1	0.006494515	Co-expression	Arijs-Rutgeerts-2009
GRK2	CSK	0.01438014	Co-expression	Arijs-Rutgeerts-2009
ITGAL	WAS	0.0077272085	Co-expression	Arijs-Rutgeerts-2009
ITGAL	LSP1	0.00200996	Co-expression	Arijs-Rutgeerts-2009
ITGAL	MOB3A	0.004453755	Co-expression	Arijs-Rutgeerts-2009
ITGAL	CSK	0.0040114494	Co-expression	Arijs-Rutgeerts-2009
IFITM2	TCIRG1	0.0027378085	Co-expression	Arijs-Rutgeerts-2009
CORO1A	WAS	0.00618603	Co-expression	Arijs-Rutgeerts-2009
CORO1A	LSP1	0.001712593	Co-expression	Arijs-Rutgeerts-2009
CORO1A	MOB3A	0.004113877	Co-expression	Arijs-Rutgeerts-2009
CORO1A	DOK1	0.003557721	Co-expression	Arijs-Rutgeerts-2009
CORO1A	CSK	0.0034890708	Co-expression	Arijs-Rutgeerts-2009
CORO1A	PTPRCAP	0.0017193115	Co-expression	Arijs-Rutgeerts-2009
CORO1A	ITGAL	0.0015345082	Co-expression	Arijs-Rutgeerts-2009
MAP4K1	LSP1	0.0039147143	Co-expression	Arijs-Rutgeerts-2009
MAP4K1	MOB3A	0.009226303	Co-expression	Arijs-Rutgeerts-2009
MAP4K1	PTPRCAP	0.00422119	Co-expression	Arijs-Rutgeerts-2009
MAP4K1	ITGAL	0.003377753	Co-expression	Arijs-Rutgeerts-2009
MAP4K1	CORO1A	0.0029733945	Co-expression	Arijs-Rutgeerts-2009
LSP1	WAS	0.009167841	Co-expression	Innocenti-Brown-2011
MOB3A	WAS	0.015605699	Co-expression	Innocenti-Brown-2011
MOB3A	VIM	0.0042387284	Co-expression	Innocenti-Brown-2011
MOB3A	LSP1	0.007418921	Co-expression	Innocenti-Brown-2011
CSK	WAS	0.009012947	Co-expression	Innocenti-Brown-2011
PTPRCAP	WAS	0.017916776	Co-expression	Innocenti-Brown-2011
PTPRCAP	LSP1	0.008125696	Co-expression	Innocenti-Brown-2011
PRKCD	LSP1	0.0084440755	Co-expression	Innocenti-Brown-2011
PRKCD	DOK1	0.022830062	Co-expression	Innocenti-Brown-2011
CD40	FAM32A	0.011017131	Co-expression	Innocenti-Brown-2011
CORO1A	LSP1	0.004515509	Co-expression	Innocenti-Brown-2011
CORO1A	DOK1	0.009844847	Co-expression	Innocenti-Brown-2011
CORO1A	PRKCD	0.0071892804	Co-expression	Innocenti-Brown-2011
CORO1A	ITGAL	0.00838638	Co-expression	Innocenti-Brown-2011
MAP4K1	WAS	0.023448613	Co-expression	Innocenti-Brown-2011
MAP4K1	LSP1	0.009552683	Co-expression	Innocenti-Brown-2011
MAP4K1	PTPRCAP	0.018282995	Co-expression	Innocenti-Brown-2011
MAP4K1	ITGAL	0.01958217	Co-expression	Innocenti-Brown-2011
MAP4K1	CORO1A	0.007835166	Co-expression	Innocenti-Brown-2011
H3C1	SIRT3	0.0038925607	Physical Interactions	BIOGRID-SMALL-SCALE-STUDIES
CDC42	WAS	0.0064814948	Physical Interactions	BIOGRID-SMALL-SCALE-STUDIES
