# Supplementary material for: Prognostic value and immune infiltration analysis of a novel lactylation-related gene signature in endometrial cancer
Source: Biochem Biophys Rep. 2025 May 26;42:102056. doi: 10.1016/j.bbrep.2025.102056 (PMC12159215; doi:10.1016/j.bbrep.2025.102056)
Supplement: Multimedia component 5 [file mmc5.txt]

id	HR	HR.95L	HR.95H	pvalue
PFKM	1.79986596821111	1.18268520504692	2.73912068038088	0.0060862516197636
H3C1	0.318843339265313	0.134451172769218	0.756118915885948	0.00947286673779635
SIRT3	0.318652930541005	0.134620174609471	0.754268002080183	0.0092833345650738
VIM	0.742401987075568	0.596476912383373	0.924026896886003	0.00763967949399012
WAS	0.533611075498021	0.342004651892163	0.832564055251317	0.00565164296440655
LSP1	0.5828236031716	0.39573308090104	0.858364814082526	0.00627303775008595
